# Supplementary material for: Tissue and stool microbiome in pediatric inflammatory bowel disease patients: diversity differs in patients with relapsing and non-relapsing Crohn’s disease
Source: Gut Pathog. 2025 Nov 15;17:90. doi: 10.1186/s13099-025-00766-5 (PMC12619421; doi:10.1186/s13099-025-00766-5)
Supplement: Supplementary file 5 — Supplementary Material 5 [file 13099_2025_766_MOESM5_ESM.xlsx]

## Sheet: pCD vs non-IBD tissue
pCD vs non-IBD tissue			Abundance of significantly different taxa in individual samples
			d__Bacteria;p__Firmicutes;c__Bacilli;o__Lactobacillales;f__Enterococcaceae;g__Enterococcus	d__Bacteria;p__Actinobacteriota;c__Actinobacteria;o__Bifidobacteriales;f__Bifidobacteriaceae;g__Bifidobacterium	d__Bacteria;p__Firmicutes;c__Clostridia;o__Lachnospirales;f__Lachnospiraceae;g__Lachnospiraceae_UCG-004	d__Bacteria;p__Proteobacteria;c__Gammaproteobacteria;o__Enterobacterales;f__Pasteurellaceae;g__Haemophilus	d__Bacteria;p__Proteobacteria;c__Gammaproteobacteria;o__Pseudomonadales;f__Pseudomonadaceae;g__Pseudomonadaceae	d__Bacteria;p__Proteobacteria;c__Alphaproteobacteria;o__Rhizobiales;f__Xanthobacteraceae;g__Bradyrhizobium	d__Bacteria;p__Proteobacteria;c__Gammaproteobacteria;o__Enterobacterales;f__Pasteurellaceae;g__Actinobacillus	d__Bacteria;p__Proteobacteria;c__Gammaproteobacteria;o__Pseudomonadales;f__Pseudomonadaceae;g__Pseudomonas	d__Bacteria;p__Firmicutes;c__Clostridia;o__Peptostreptococcales-Tissierellales;f__Anaerovoracaceae;g__Family_XIII_AD3011_group	d__Bacteria;p__Firmicutes;c__Bacilli;o__Staphylococcales;f__Gemellaceae;g__Gemella	d__Bacteria;p__Fusobacteriota;c__Fusobacteriia;o__Fusobacteriales;f__Fusobacteriaceae;g__Fusobacterium	d__Bacteria;p__Firmicutes;c__Clostridia;o__Lachnospirales;f__Lachnospiraceae;g__Lachnospiraceae_UCG-010	d__Bacteria;p__Actinobacteriota;c__Actinobacteria;o__Propionibacteriales;f__Propionibacteriaceae;g__Cutibacterium	d__Bacteria;p__Bdellovibrionota;c__Oligoflexia;o__0319-6G20;f__0319-6G20;g__0319-6G20	d__Bacteria;p__Desulfobacterota;c__Desulfovibrionia;o__Desulfovibrionales;f__Desulfovibrionaceae;g__Desulfovibrio	d__Bacteria;p__Proteobacteria;c__Alphaproteobacteria;o__Rhizobiales;f__Rhizobiaceae;g__Mesorhizobium	d__Bacteria;p__Proteobacteria;c__Gammaproteobacteria;o__Burkholderiales;f__Burkholderiaceae;g__Ralstonia	d__Bacteria;p__Firmicutes;c__Clostridia;o__Lachnospirales;f__Lachnospiraceae;g__UC5-1-2E3	d__Bacteria;p__Bacteroidota;c__Bacteroidia;o__Chitinophagales;f__Chitinophagaceae;g__Hydrobacter	d__Bacteria;p__Proteobacteria;c__Alphaproteobacteria;o__Sphingomonadales;f__Sphingomonadaceae;g__Sphingomonas	d__Bacteria;p__Firmicutes;c__Bacilli;o__Staphylococcales;f__Staphylococcaceae;g__Staphylococcus	d__Bacteria;p__Proteobacteria;c__Gammaproteobacteria;o__Pseudomonadales;f__Moraxellaceae;g__Acinetobacter	d__Bacteria;p__Actinobacteriota;c__Actinobacteria;o__Micrococcales;f__Microbacteriaceae;g__Leifsonia	d__Bacteria;p__Actinobacteriota;c__Actinobacteria;o__Corynebacteriales;f__Corynebacteriaceae;g__Corynebacterium	d__Bacteria;p__Bacteroidota;c__Bacteroidia;o__Bacteroidales;f__Prevotellaceae;g__Prevotella_9	d__Bacteria;p__Firmicutes;c__Clostridia;o__Oscillospirales;f__Ruminococcaceae;g__Incertae_Sedis	d__Bacteria;p__Firmicutes;c__Clostridia;o__Lachnospirales;f__Lachnospiraceae;g__Dorea	d__Bacteria;p__Firmicutes;c__Clostridia;o__Lachnospirales;f__Lachnospiraceae;g__[Eubacterium]_hallii_group	d__Bacteria;p__Bacteroidota;c__Bacteroidia;o__Bacteroidales;f__Barnesiellaceae;g__Coprobacter
Patient/Control	Sample	Relapse	p = 0.00023580192452539792	p = 0.0162675202873821	p = 0.00008117484507924511	p = 0.0158178632090539	p = 0.000003416078010462179	p = 0.00017474881223429302	p = 0.00017761618689541886	p = 0.0180819720860235	p = 0.003342168119561	p = 0.0453263056541927	p = 0.0471520244523259	p = 0.0072406917453261	p = 0.0003494711704734842	p = 0.0224982145603661	p = 0.0012952996049257	p = 0.0008299074386388062	p = 0.0051276581970544	p = 0.0201869790243976	p = 0.0013137881747351	p = 0.0495891058389268	p = 0.0040281712772133	p = 0.0130108517670568	p = 0.0014447590181612	p = 0.0062540275439476	p = 0.0459225573872353	p = 0.0308457162756427	p = 0.0176861084030729	p = 0.0077105544016787	p = 0.0185759592083058
1	pCD_tissue	N	0.0	22.0	51.0	0.0	0.0	0.0	20.0	7.0	0.0	9.0	0.0	177.0	0.0	25.0	0.0	0.0	192.0	0.0	85.0	818.0	0.0	0.0	22.0	0.0	0.0	0.0	246.0	0.0	267.0
11	pCD_tissue	no	26.0	232.0	33.0	6.0	0.0	0.0	0.0	0.0	0.0	0.0	0.0	359.0	0.0	0.0	0.0	0.0	3.0	15.0	0.0	5.0	0.0	0.0	0.0	0.0	0.0	22.0	0.0	80.0	0.0
19	pCD_tissue	N	0.0	1140.0	24.0	15.0	0.0	0.0	0.0	0.0	55.0	0.0	31.0	0.0	0.0	7.0	381.0	0.0	0.0	0.0	0.0	0.0	0.0	0.0	0.0	0.0	0.0	19.0	910.0	624.0	0.0
25	pCD_tissue	Yes	0.0	0.0	49.0	0.0	0.0	17.0	0.0	27.0	16.0	318.0	130.0	0.0	0.0	0.0	0.0	0.0	37.0	0.0	14.0	89.0	0.0	0.0	0.0	0.0	0.0	0.0	0.0	0.0	0.0
29	pCD_tissue	Yes	0.0	1349.0	0.0	2776.0	0.0	5.0	0.0	7.0	0.0	0.0	0.0	0.0	0.0	0.0	0.0	0.0	0.0	174.0	0.0	10.0	0.0	0.0	0.0	0.0	0.0	22.0	0.0	554.0	0.0
50	pCD_tissue	Yes	0.0	2025.0	0.0	185.0	3.0	0.0	0.0	0.0	42.0	24.0	0.0	0.0	0.0	0.0	0.0	3.0	0.0	0.0	0.0	0.0	0.0	0.0	0.0	0.0	0.0	14.0	501.0	0.0	0.0
61	pCD_tissue	Yes	13.0	40.0	0.0	38.0	0.0	23.0	0.0	0.0	0.0	0.0	5024.0	0.0	0.0	160.0	0.0	5.0	0.0	0.0	6.0	11.0	0.0	0.0	0.0	0.0	0.0	0.0	28.0	3.0	0.0
62	pCD_tissue	no	0.0	531.0	31.0	56.0	0.0	0.0	41.0	0.0	15.0	27.0	0.0	0.0	0.0	0.0	140.0	5.0	10.0	0.0	0.0	33.0	0.0	0.0	0.0	0.0	147.0	0.0	449.0	546.0	537.0
76	pCD_tissue	N	0.0	216.0	39.0	447.0	0.0	0.0	264.0	20.0	96.0	89.0	0.0	0.0	0.0	0.0	0.0	0.0	0.0	0.0	0.0	47.0	0.0	4.0	0.0	9.0	0.0	11.0	1863.0	443.0	0.0
78	pCD_tissue	no	0.0	328.0	0.0	166.0	0.0	0.0	0.0	27.0	0.0	35.0	0.0	0.0	0.0	0.0	0.0	0.0	0.0	0.0	0.0	17.0	0.0	4.0	0.0	0.0	0.0	0.0	1261.0	0.0	0.0
79	pCD_tissue	no	0.0	26.0	0.0	43.0	114.0	41.0	0.0	0.0	33.0	52.0	63.0	0.0	38.0	340.0	56.0	90.0	45.0	0.0	0.0	75.0	7.0	0.0	25.0	0.0	0.0	0.0	43.0	0.0	310.0
80	pCD_tissue	Yes	0.0	929.0	178.0	0.0	70.0	0.0	0.0	81.0	25.0	0.0	27.0	1442.0	25.0	0.0	0.0	0.0	0.0	0.0	0.0	25.0	0.0	14.0	0.0	12.0	0.0	22.0	0.0	235.0	0.0
88	pCD_tissue	Yes	0.0	199.0	20.0	0.0	0.0	0.0	0.0	56.0	0.0	0.0	0.0	0.0	0.0	0.0	0.0	5.0	0.0	42.0	0.0	31.0	0.0	2.0	0.0	0.0	0.0	0.0	207.0	20.0	0.0
99	pCD_tissue	no	0.0	971.0	133.0	170.0	0.0	0.0	0.0	0.0	487.0	0.0	0.0	0.0	0.0	0.0	0.0	0.0	10.0	0.0	0.0	38.0	0.0	0.0	0.0	0.0	0.0	54.0	631.0	705.0	0.0
101	pCD_tissue	no	0.0	0.0	0.0	0.0	0.0	0.0	0.0	10.0	81.0	0.0	0.0	0.0	0.0	0.0	0.0	6.0	0.0	22.0	0.0	25.0	0.0	0.0	0.0	0.0	0.0	28.0	789.0	0.0	370.0
103	pCD_tissue	N	0.0	8.0	0.0	159.0	0.0	0.0	0.0	0.0	0.0	0.0	0.0	0.0	0.0	0.0	0.0	0.0	0.0	0.0	0.0	8.0	0.0	0.0	0.0	0.0	0.0	0.0	0.0	0.0	0.0
117	pCD_tissue	Yes	4033.0	580.0	0.0	115.0	0.0	0.0	0.0	5.0	0.0	560.0	0.0	0.0	0.0	0.0	0.0	0.0	0.0	0.0	7.0	57.0	0.0	4.0	0.0	0.0	0.0	0.0	0.0	0.0	0.0
159	pCD_tissue	no	0.0	51.0	0.0	0.0	0.0	0.0	0.0	2.0	15.0	0.0	5.0	0.0	0.0	0.0	0.0	0.0	0.0	0.0	0.0	0.0	0.0	0.0	0.0	0.0	0.0	0.0	41.0	0.0	0.0
162	pCD_tissue	no	330.0	2326.0	22.0	290.0	326.0	26.0	14.0	663.0	40.0	37.0	4006.0	0.0	310.0	168.0	52.0	25.0	0.0	0.0	0.0	208.0	156.0	84.0	8.0	40.0	42.0	0.0	1192.0	726.0	177.0
166	pCD_tissue	Yes	804.0	0.0	0.0	52.0	0.0	0.0	0.0	9.0	0.0	143.0	2164.0	0.0	0.0	0.0	0.0	0.0	0.0	0.0	0.0	0.0	0.0	0.0	0.0	0.0	0.0	0.0	154.0	0.0	29.0
189	pCD_tissue	Yes	0.0	64.0	0.0	0.0	0.0	25.0	0.0	27.0	0.0	0.0	0.0	0.0	0.0	41.0	0.0	5.0	0.0	0.0	0.0	24.0	0.0	5.0	0.0	0.0	0.0	15.0	0.0	0.0	0.0
192	pCD_tissue	no	8307.0	227.0	0.0	14.0	0.0	0.0	8.0	4.0	0.0	153.0	0.0	0.0	0.0	0.0	0.0	0.0	0.0	0.0	0.0	0.0	14.0	0.0	0.0	0.0	0.0	0.0	0.0	0.0	0.0
198	pCD_tissue	Yes	18.0	17.0	0.0	15.0	6.0	0.0	0.0	0.0	3.0	0.0	0.0	0.0	0.0	0.0	0.0	0.0	0.0	0.0	0.0	0.0	4.0	0.0	0.0	0.0	0.0	0.0	0.0	0.0	303.0
7	pCD_tissue	no	0.0	7.0	0.0	23.0	0.0	0.0	0.0	14.0	48.0	0.0	0.0	0.0	0.0	0.0	0.0	0.0	0.0	0.0	0.0	0.0	0.0	0.0	0.0	0.0	0.0	0.0	1271.0	60.0	0.0
36	pCD_tissue	Yes	48.0	171.0	0.0	0.0	0.0	20.0	0.0	31.0	0.0	0.0	0.0	0.0	0.0	7.0	0.0	0.0	0.0	0.0	0.0	54.0	0.0	0.0	0.0	0.0	0.0	0.0	0.0	0.0	0.0
40	pCD_tissue	N	9327.0	3531.0	0.0	5192.0	224.0	110.0	336.0	293.0	0.0	1024.0	20.0	0.0	256.0	883.0	0.0	43.0	57.0	0.0	0.0	305.0	97.0	435.0	67.0	172.0	0.0	0.0	0.0	0.0	0.0
82	pCD_tissue	N	0.0	213.0	0.0	0.0	4.0	0.0	0.0	0.0	50.0	0.0	0.0	81.0	0.0	5.0	0.0	0.0	11.0	0.0	0.0	33.0	0.0	0.0	0.0	0.0	0.0	16.0	192.0	181.0	3.0
115	pCD_tissue	Yes	0.0	133.0	23.0	0.0	6.0	0.0	0.0	13.0	13.0	7.0	0.0	0.0	0.0	0.0	155.0	0.0	0.0	0.0	15.0	25.0	0.0	11.0	0.0	0.0	87.0	0.0	224.0	67.0	20.0
116	pCD_tissue	Yes	0.0	12.0	65.0	0.0	0.0	2.0	0.0	2.0	0.0	0.0	0.0	0.0	7.0	0.0	0.0	11.0	0.0	0.0	4.0	37.0	8.0	9.0	0.0	0.0	13.0	0.0	453.0	240.0	142.0
160	pCD_tissue	no	69.0	36.0	0.0	83.0	0.0	0.0	27.0	0.0	8.0	0.0	0.0	0.0	0.0	0.0	0.0	4.0	0.0	312.0	0.0	3.0	0.0	0.0	0.0	0.0	0.0	12.0	0.0	142.0	0.0
211	pCD_tissue	Yes	57.0	0.0	0.0	8.0	0.0	3.0	0.0	14.0	0.0	0.0	0.0	0.0	0.0	0.0	0.0	0.0	0.0	58.0	0.0	0.0	0.0	0.0	0.0	0.0	0.0	0.0	0.0	0.0	0.0
16	pCD_tissue	Yes	5606.0	12.0	0.0	0.0	0.0	0.0	0.0	11.0	0.0	0.0	2.0	0.0	32.0	0.0	0.0	0.0	0.0	0.0	0.0	22.0	0.0	0.0	0.0	0.0	0.0	0.0	0.0	0.0	0.0
75	pCD_tissue	Yes	292.0	4001.0	0.0	6.0	0.0	14.0	0.0	40.0	39.0	0.0	0.0	171.0	0.0	5.0	0.0	0.0	0.0	0.0	6.0	48.0	0.0	3.0	0.0	0.0	0.0	11.0	276.0	244.0	0.0
26	nonIBD_tissue	N	0.0	18.0	0.0	227.0	0.0	0.0	0.0	0.0	0.0	143.0	40.0	0.0	0.0	0.0	0.0	17.0	0.0	0.0	0.0	28.0	0.0	10.0	0.0	0.0	0.0	0.0	484.0	34.0	0.0
27	nonIBD_tissue	N	0.0	0.0	0.0	0.0	0.0	0.0	0.0	0.0	0.0	0.0	0.0	0.0	0.0	0.0	0.0	0.0	0.0	0.0	7.0	13.0	0.0	3.0	0.0	0.0	0.0	0.0	105.0	164.0	354.0
32	nonIBD_tissue	N	0.0	4613.0	0.0	32.0	0.0	0.0	0.0	0.0	110.0	28.0	35.0	41.0	0.0	0.0	0.0	0.0	0.0	0.0	0.0	0.0	0.0	0.0	0.0	0.0	22.0	18.0	871.0	2383.0	332.0
33	nonIBD_tissue	N	0.0	526.0	0.0	37.0	0.0	33.0	0.0	26.0	0.0	0.0	24.0	0.0	0.0	0.0	0.0	0.0	44.0	0.0	0.0	138.0	0.0	0.0	0.0	0.0	0.0	12.0	1435.0	259.0	358.0
43	nonIBD_tissue	N	0.0	135.0	0.0	23.0	0.0	2.0	0.0	0.0	38.0	0.0	0.0	0.0	0.0	0.0	0.0	0.0	0.0	0.0	0.0	37.0	0.0	0.0	0.0	0.0	6.0	59.0	1476.0	597.0	162.0
46	nonIBD_tissue	N	0.0	352.0	0.0	0.0	0.0	0.0	0.0	0.0	0.0	0.0	0.0	0.0	0.0	27.0	0.0	5.0	0.0	0.0	0.0	6.0	0.0	0.0	0.0	0.0	0.0	0.0	432.0	56.0	452.0
48	nonIBD_tissue	N	0.0	340.0	84.0	0.0	0.0	0.0	0.0	0.0	0.0	0.0	0.0	0.0	0.0	0.0	0.0	0.0	0.0	27.0	0.0	49.0	0.0	0.0	3.0	0.0	0.0	29.0	64.0	50.0	0.0
51	nonIBD_tissue	N	0.0	221.0	0.0	13.0	0.0	0.0	0.0	0.0	27.0	28.0	0.0	0.0	0.0	0.0	0.0	0.0	0.0	0.0	0.0	8.0	3.0	0.0	0.0	13.0	0.0	68.0	877.0	464.0	0.0
52	nonIBD_tissue	N	118.0	122.0	0.0	0.0	0.0	3.0	0.0	15.0	0.0	0.0	0.0	0.0	0.0	0.0	0.0	0.0	0.0	0.0	0.0	34.0	0.0	0.0	0.0	0.0	0.0	66.0	1509.0	0.0	613.0
65	nonIBD_tissue	N	0.0	0.0	0.0	0.0	0.0	0.0	0.0	36.0	0.0	4.0	0.0	0.0	0.0	0.0	0.0	13.0	5.0	0.0	0.0	107.0	0.0	7.0	0.0	0.0	0.0	9.0	0.0	0.0	132.0
71	nonIBD_tissue	N	0.0	46.0	0.0	0.0	0.0	0.0	0.0	0.0	0.0	0.0	0.0	0.0	0.0	0.0	0.0	0.0	0.0	0.0	0.0	10.0	0.0	0.0	0.0	0.0	0.0	0.0	229.0	227.0	527.0
72	nonIBD_tissue	N	0.0	35.0	0.0	0.0	0.0	0.0	0.0	0.0	0.0	6.0	0.0	0.0	0.0	41.0	0.0	0.0	0.0	0.0	0.0	0.0	0.0	0.0	0.0	0.0	0.0	22.0	167.0	190.0	0.0
107	nonIBD_tissue	N	0.0	220.0	24.0	19.0	0.0	0.0	0.0	8.0	0.0	0.0	0.0	0.0	0.0	0.0	0.0	0.0	8.0	0.0	0.0	10.0	0.0	0.0	5.0	0.0	0.0	25.0	424.0	165.0	258.0
130	nonIBD_tissue	N	0.0	32.0	0.0	306.0	0.0	0.0	15.0	28.0	0.0	0.0	0.0	0.0	0.0	0.0	0.0	0.0	0.0	0.0	0.0	47.0	0.0	7.0	0.0	0.0	0.0	0.0	71.0	47.0	0.0
148	nonIBD_tissue	N	0.0	224.0	0.0	85.0	0.0	0.0	0.0	0.0	26.0	0.0	0.0	0.0	0.0	0.0	0.0	0.0	0.0	0.0	0.0	6.0	0.0	6.0	0.0	0.0	0.0	15.0	145.0	94.0	202.0
149	nonIBD_tissue	N	0.0	0.0	0.0	0.0	0.0	0.0	0.0	0.0	6.0	0.0	0.0	5.0	0.0	0.0	0.0	0.0	0.0	53.0	0.0	0.0	0.0	0.0	0.0	0.0	0.0	27.0	245.0	87.0	0.0
150	nonIBD_tissue	N	0.0	101.0	0.0	22.0	0.0	0.0	0.0	8.0	0.0	0.0	147.0	0.0	0.0	0.0	45.0	0.0	0.0	0.0	0.0	0.0	0.0	0.0	0.0	0.0	0.0	52.0	0.0	278.0	1722.0
151	nonIBD_tissue	N	0.0	0.0	0.0	0.0	0.0	0.0	0.0	39.0	0.0	0.0	0.0	0.0	0.0	8.0	0.0	0.0	0.0	0.0	0.0	40.0	0.0	0.0	0.0	0.0	0.0	13.0	89.0	85.0	43.0
163	nonIBD_tissue	N	0.0	0.0	0.0	0.0	0.0	0.0	0.0	134.0	0.0	1870.0	84.0	0.0	9.0	0.0	0.0	0.0	0.0	0.0	0.0	0.0	36.0	0.0	0.0	0.0	0.0	0.0	21.0	0.0	0.0
165	nonIBD_tissue	N	0.0	293.0	0.0	9.0	0.0	0.0	0.0	0.0	0.0	0.0	0.0	0.0	0.0	0.0	0.0	0.0	0.0	0.0	0.0	9.0	0.0	0.0	0.0	0.0	65.0	65.0	43.0	48.0	0.0
168	nonIBD_tissue	N	0.0	69.0	0.0	604.0	0.0	0.0	0.0	3.0	36.0	36.0	0.0	0.0	0.0	0.0	0.0	0.0	0.0	0.0	0.0	0.0	0.0	0.0	0.0	11.0	0.0	0.0	485.0	118.0	328.0
169	nonIBD_tissue	N	0.0	6.0	0.0	0.0	0.0	0.0	0.0	36.0	4.0	0.0	0.0	0.0	0.0	0.0	0.0	0.0	0.0	0.0	0.0	0.0	0.0	8.0	0.0	0.0	0.0	16.0	96.0	33.0	171.0
171	nonIBD_tissue	N	0.0	0.0	0.0	88.0	0.0	0.0	0.0	17.0	6.0	0.0	0.0	0.0	0.0	0.0	0.0	0.0	0.0	0.0	0.0	10.0	0.0	0.0	0.0	0.0	0.0	68.0	185.0	74.0	0.0
14	nonIBD_tissue	N	40.0	0.0	4.0	0.0	0.0	0.0	0.0	0.0	174.0	0.0	0.0	0.0	0.0	0.0	0.0	0.0	0.0	0.0	0.0	12.0	0.0	0.0	0.0	0.0	0.0	47.0	388.0	47.0	0.0
15	nonIBD_tissue	N	0.0	0.0	0.0	0.0	0.0	0.0	0.0	0.0	0.0	0.0	0.0	0.0	0.0	0.0	0.0	0.0	0.0	0.0	0.0	56.0	0.0	0.0	0.0	2.0	0.0	0.0	320.0	146.0	79.0
59	nonIBD_tissue	N	0.0	2881.0	0.0	0.0	0.0	0.0	0.0	0.0	0.0	0.0	0.0	0.0	0.0	172.0	0.0	0.0	0.0	0.0	0.0	12.0	0.0	0.0	0.0	0.0	0.0	15.0	290.0	256.0	411.0

## Sheet: pCD vs non-IBD stool
pCD vs non-IBD stool			Abundance of significantly different taxa in individual samples
			d__Bacteria;p__Firmicutes;c__Clostridia;o__Lachnospirales;f__Lachnospiraceae;g__[Ruminococcus]_gnavus_group	d__Bacteria;p__Firmicutes;c__Negativicutes;o__Veillonellales-Selenomonadales;f__Veillonellaceae;g__Veillonella	d__Bacteria;p__Proteobacteria;c__Gammaproteobacteria;o__Enterobacterales;f__Pasteurellaceae;g__Haemophilus	d__Bacteria;p__Proteobacteria;c__Gammaproteobacteria;o__Burkholderiales;f__Sutterellaceae;g__Sutterella	d__Bacteria;p__Firmicutes;c__Bacilli;o__Lactobacillales;f__Enterococcaceae;g__Enterococcus	d__Bacteria;p__Firmicutes;c__Bacilli;o__Erysipelotrichales;f__Erysipelotrichaceae;g__[Clostridium]_innocuum_group	d__Bacteria;p__Firmicutes;c__Bacilli;o__Erysipelotrichales;f__Erysipelatoclostridiaceae;g__Erysipelatoclostridium	d__Bacteria;p__Firmicutes;c__Bacilli;o__Lactobacillales;f__Lactobacillaceae;g__Lacticaseibacillus	d__Bacteria;p__Firmicutes;c__Bacilli;o__Lactobacillales;f__P5D1-392;g__P5D1-392	d__Bacteria;p__Firmicutes;c__Bacilli;o__Staphylococcales;f__Gemellaceae;g__Gemella	d__Bacteria;p__Firmicutes;c__Clostridia;o__Oscillospirales;f__Oscillospiraceae;g__Colidextribacter	d__Bacteria;p__Firmicutes;c__Negativicutes;o__Veillonellales-Selenomonadales;f__Veillonellaceae;g__Veillonellaceae	d__Bacteria;p__Firmicutes;c__Bacilli;o__Staphylococcales;f__Staphylococcaceae;g__Staphylococcus	d__Bacteria;p__Firmicutes;c__Bacilli;o__Erysipelotrichales;f__Erysipelotrichaceae;g__Turicibacter	d__Bacteria;p__Firmicutes;c__Clostridia;o__Lachnospirales;f__Lachnospiraceae;g__[Eubacterium]_hallii_group	d__Bacteria;p__Firmicutes;c__Clostridia;o__Lachnospirales;f__Lachnospiraceae;g__[Eubacterium]_ventriosum_group	d__Bacteria;p__Firmicutes;c__Bacilli;o__Lactobacillales;f__Streptococcaceae;g__Lactococcus	d__Bacteria;p__Firmicutes;c__Clostridia;o__Lachnospirales;f__Lachnospiraceae;g__Lachnospira	d__Bacteria;p__Firmicutes;c__Clostridia;o__Oscillospirales;f__Ruminococcaceae;g__Subdoligranulum	d__Bacteria;p__Verrucomicrobiota;c__Verrucomicrobiae;o__Verrucomicrobiales;f__Akkermansiaceae;g__Akkermansia	d__Bacteria;p__Firmicutes;c__Clostridia;o__Oscillospirales;f__Ruminococcaceae;g__Ruminococcus	d__Bacteria;p__Firmicutes;c__Clostridia;o__Lachnospirales;f__Lachnospiraceae;g__Agathobacter	d__Bacteria;p__Firmicutes;c__Clostridia;o__Peptostreptococcales-Tissierellales;f__Peptostreptococcaceae;g__Romboutsia
Patient/Control	Sample	Relapse	p = 0.00015874969004945456	p = 0.00002919194760338446	p = 0.002301658287338	p = 0.0395092502498181	p = 0.0257840339349556	p = 0.0308151058246662	p = 0.0370285916584737	p = 0.0035674571798113	p = 0.0038167064328066	p = 0.0157530332539851	p = 0.0401066052309184	p = 0.0120598076159201	p = 0.0390612158574414	p = 0.0326750521986711	p = 0.0252631861879064	p = 0.0138866953534361	p = 0.0170456486118269	p = 0.0329018218119475	p = 0.0181427554612432	p = 0.0176791656154912	p = 0.0028409823730548	p = 0.0000662444058602751	p = 0.0001054021646661301
1	pCD_stool	N	985.0	3.0	0.0	24.0	108.0	99.0	0.0	0.0	33.0	0.0	0.0	0.0	0.0	0.0	1789.0	0.0	0.0	0.0	77.0	0.0	0.0	0.0	0.0
7	pCD_stool	no	0.0	0.0	0.0	0.0	9.0	0.0	0.0	0.0	0.0	0.0	0.0	0.0	0.0	28.0	1677.0	0.0	0.0	0.0	946.0	0.0	0.0	1354.0	159.0
11	pCD_stool	no	878.0	0.0	0.0	7.0	31.0	74.0	475.0	0.0	0.0	13.0	0.0	40.0	0.0	19.0	4502.0	0.0	0.0	0.0	476.0	0.0	0.0	694.0	71.0
16	pCD_stool	Yes	3769.0	0.0	0.0	0.0	0.0	18.0	66.0	0.0	0.0	0.0	0.0	0.0	0.0	0.0	2955.0	0.0	0.0	0.0	143.0	0.0	0.0	0.0	0.0
19	pCD_stool	N	10.0	0.0	0.0	0.0	0.0	0.0	60.0	0.0	0.0	0.0	0.0	0.0	0.0	0.0	2767.0	3.0	0.0	0.0	219.0	0.0	0.0	135.0	0.0
25	pCD_stool	Yes	58.0	15.0	0.0	96.0	0.0	0.0	34.0	0.0	386.0	296.0	0.0	0.0	0.0	0.0	4499.0	0.0	0.0	0.0	359.0	0.0	23.0	239.0	472.0
29	pCD_stool	Yes	26.0	0.0	27.0	0.0	0.0	288.0	341.0	0.0	105.0	12.0	0.0	0.0	0.0	0.0	3739.0	0.0	2.0	0.0	1206.0	0.0	15.0	173.0	0.0
36	pCD_stool	Yes	200.0	795.0	15.0	184.0	3457.0	0.0	151.0	0.0	44.0	0.0	0.0	0.0	0.0	0.0	0.0	0.0	0.0	0.0	16.0	25.0	0.0	0.0	226.0
40	pCD_stool	N	0.0	0.0	58.0	0.0	7324.0	7.0	9.0	394.0	73.0	38.0	0.0	0.0	0.0	0.0	11.0	0.0	0.0	0.0	0.0	16.0	5.0	0.0	0.0
50	pCD_stool	Yes	0.0	0.0	27.0	0.0	99.0	0.0	0.0	38.0	0.0	0.0	0.0	0.0	25.0	0.0	452.0	0.0	0.0	0.0	924.0	0.0	6366.0	1283.0	0.0
61	pCD_stool	Yes	6672.0	0.0	0.0	0.0	100.0	100.0	23.0	208.0	13.0	0.0	0.0	0.0	0.0	0.0	1130.0	0.0	0.0	0.0	0.0	0.0	0.0	0.0	0.0
62	pCD_stool	no	7.0	0.0	0.0	0.0	0.0	0.0	0.0	0.0	31.0	17.0	0.0	0.0	0.0	10.0	2443.0	5.0	2.0	0.0	1100.0	0.0	0.0	240.0	509.0
75	pCD_stool	Yes	3924.0	0.0	0.0	624.0	142.0	70.0	972.0	0.0	0.0	0.0	95.0	0.0	0.0	0.0	1104.0	0.0	7.0	0.0	0.0	0.0	3.0	0.0	7.0
76	pCD_stool	N	21.0	233.0	212.0	0.0	21.0	0.0	256.0	179.0	7.0	0.0	15.0	0.0	0.0	0.0	400.0	207.0	0.0	51.0	2502.0	0.0	172.0	963.0	46.0
78	pCD_stool	no	539.0	21.0	28.0	6.0	0.0	75.0	505.0	0.0	7.0	7.0	9.0	3.0	0.0	0.0	4.0	0.0	0.0	0.0	2104.0	0.0	62.0	530.0	0.0
79	pCD_stool	no	44.0	54.0	44.0	935.0	0.0	3.0	59.0	0.0	0.0	9.0	0.0	0.0	0.0	20.0	1251.0	192.0	0.0	288.0	967.0	0.0	1524.0	1965.0	42.0
80	pCD_stool	Yes	493.0	69.0	22.0	3007.0	0.0	293.0	728.0	0.0	35.0	18.0	162.0	0.0	0.0	0.0	1425.0	0.0	0.0	0.0	17.0	297.0	795.0	263.0	0.0
82	pCD_stool	N	73.0	0.0	0.0	1085.0	3.0	0.0	176.0	0.0	15.0	10.0	122.0	0.0	0.0	0.0	469.0	0.0	0.0	0.0	487.0	0.0	20.0	223.0	0.0
88	pCD_stool	Yes	18.0	81.0	7.0	6.0	0.0	42.0	606.0	0.0	0.0	12.0	0.0	0.0	0.0	0.0	207.0	121.0	0.0	0.0	756.0	0.0	62.0	1781.0	0.0
99	pCD_stool	no	43.0	0.0	30.0	1378.0	0.0	0.0	211.0	0.0	0.0	0.0	12.0	0.0	0.0	34.0	503.0	46.0	0.0	754.0	5684.0	97.0	1143.0	158.0	223.0
101	pCD_stool	no	0.0	0.0	0.0	155.0	0.0	0.0	82.0	0.0	0.0	0.0	0.0	0.0	0.0	0.0	18.0	0.0	0.0	0.0	1563.0	88.0	293.0	1334.0	42.0
103	pCD_stool	N	5575.0	0.0	13.0	9.0	0.0	210.0	4214.0	0.0	0.0	0.0	0.0	0.0	0.0	0.0	0.0	0.0	0.0	0.0	27.0	0.0	0.0	0.0	0.0
115	pCD_stool	Yes	44.0	0.0	21.0	558.0	0.0	0.0	80.0	0.0	0.0	0.0	9.0	0.0	2.0	50.0	309.0	20.0	0.0	57.0	190.0	0.0	93.0	1274.0	87.0
116	pCD_stool	Yes	0.0	2.0	88.0	2132.0	76.0	0.0	0.0	10.0	0.0	40.0	0.0	0.0	0.0	0.0	2777.0	163.0	3.0	0.0	1770.0	0.0	311.0	220.0	0.0
117	pCD_stool	Yes	0.0	145.0	371.0	2030.0	3472.0	0.0	40.0	673.0	0.0	542.0	0.0	265.0	0.0	0.0	0.0	0.0	32.0	96.0	19.0	0.0	11.0	0.0	0.0
159	pCD_stool	no	2557.0	53.0	61.0	3915.0	0.0	157.0	0.0	0.0	0.0	0.0	390.0	20.0	0.0	0.0	43.0	0.0	0.0	0.0	12.0	0.0	8.0	219.0	21.0
160	pCD_stool	no	2477.0	146.0	38.0	1351.0	158.0	315.0	472.0	0.0	12.0	0.0	0.0	0.0	0.0	0.0	1606.0	0.0	0.0	427.0	0.0	0.0	0.0	0.0	0.0
162	pCD_stool	no	228.0	0.0	29.0	226.0	0.0	40.0	0.0	0.0	3.0	0.0	0.0	0.0	0.0	0.0	268.0	29.0	0.0	0.0	278.0	0.0	662.0	153.0	0.0
166	pCD_stool	Yes	6395.0	76.0	0.0	2151.0	1717.0	139.0	1337.0	0.0	0.0	0.0	283.0	51.0	55.0	0.0	0.0	43.0	0.0	0.0	0.0	0.0	0.0	0.0	0.0
189	pCD_stool	Yes	39.0	265.0	35.0	58.0	19.0	136.0	156.0	25.0	0.0	50.0	0.0	0.0	0.0	6.0	0.0	0.0	0.0	167.0	7208.0	0.0	522.0	9192.0	0.0
192	pCD_stool	no	55.0	0.0	409.0	2100.0	1090.0	0.0	0.0	23.0	0.0	0.0	20.0	0.0	0.0	0.0	614.0	0.0	21.0	0.0	355.0	0.0	0.0	2929.0	0.0
198	pCD_stool	Yes	0.0	104.0	84.0	0.0	0.0	57.0	26.0	249.0	0.0	0.0	0.0	0.0	0.0	0.0	1469.0	0.0	0.0	0.0	24.0	0.0	0.0	449.0	0.0
211	pCD_stool	Yes	3706.0	3804.0	1701.0	1186.0	46.0	192.0	1059.0	0.0	6.0	0.0	0.0	0.0	910.0	0.0	1019.0	0.0	0.0	0.0	1347.0	0.0	0.0	0.0	0.0
14	nonIBD_stool	N	0.0	0.0	0.0	0.0	6.0	0.0	252.0	0.0	25.0	0.0	0.0	0.0	0.0	0.0	3117.0	0.0	0.0	0.0	384.0	0.0	0.0	2419.0	0.0
15	nonIBD_stool	N	0.0	2.0	0.0	0.0	0.0	0.0	226.0	0.0	0.0	15.0	0.0	0.0	4.0	0.0	4804.0	0.0	140.0	0.0	3681.0	7.0	0.0	164.0	0.0
26	nonIBD_stool	N	0.0	0.0	0.0	0.0	0.0	0.0	0.0	0.0	0.0	0.0	0.0	0.0	0.0	0.0	3381.0	29.0	0.0	57.0	1033.0	24.0	2663.0	2766.0	3218.0
27	nonIBD_stool	N	0.0	0.0	0.0	0.0	0.0	211.0	1181.0	0.0	0.0	0.0	0.0	0.0	0.0	0.0	2397.0	0.0	16.0	0.0	4077.0	0.0	258.0	1411.0	0.0
32	nonIBD_stool	N	0.0	0.0	0.0	0.0	60.0	34.0	0.0	0.0	0.0	0.0	0.0	0.0	0.0	35.0	2449.0	0.0	93.0	0.0	2831.0	2204.0	46.0	3421.0	403.0
33	nonIBD_stool	N	0.0	0.0	0.0	0.0	14460.0	0.0	58.0	3.0	0.0	0.0	0.0	0.0	0.0	93.0	1614.0	0.0	5567.0	0.0	1796.0	160.0	50.0	710.0	2599.0
43	nonIBD_stool	N	0.0	10.0	122.0	102.0	0.0	0.0	0.0	0.0	0.0	0.0	0.0	0.0	0.0	0.0	2548.0	29.0	0.0	21.0	1373.0	0.0	411.0	6386.0	0.0
46	nonIBD_stool	N	0.0	6.0	0.0	60.0	0.0	0.0	0.0	0.0	0.0	0.0	0.0	0.0	0.0	0.0	1575.0	71.0	5.0	99.0	1630.0	0.0	5.0	324.0	1206.0
48	nonIBD_stool	N	27.0	0.0	27.0	0.0	0.0	21.0	134.0	0.0	36.0	11.0	0.0	0.0	0.0	0.0	1519.0	0.0	0.0	31.0	0.0	90.0	137.0	986.0	2928.0
51	nonIBD_stool	N	0.0	0.0	0.0	0.0	0.0	175.0	162.0	0.0	0.0	0.0	0.0	0.0	0.0	0.0	2229.0	133.0	0.0	0.0	262.0	1934.0	4690.0	160.0	1345.0
52	nonIBD_stool	N	0.0	0.0	0.0	0.0	0.0	64.0	68.0	0.0	0.0	0.0	0.0	0.0	0.0	0.0	987.0	0.0	0.0	0.0	15.0	1728.0	186.0	0.0	0.0
59	nonIBD_stool	N	154.0	0.0	0.0	264.0	0.0	36.0	6.0	0.0	0.0	0.0	25.0	8.0	0.0	0.0	686.0	99.0	0.0	126.0	950.0	0.0	2.0	2934.0	0.0
65	nonIBD_stool	N	403.0	0.0	8.0	0.0	0.0	118.0	54.0	5.0	0.0	31.0	0.0	0.0	0.0	147.0	220.0	0.0	0.0	0.0	585.0	0.0	34.0	4512.0	167.0
71	nonIBD_stool	N	0.0	0.0	0.0	232.0	0.0	0.0	39.0	0.0	0.0	0.0	43.0	0.0	0.0	16.0	697.0	342.0	0.0	0.0	692.0	0.0	460.0	3502.0	386.0
72	nonIBD_stool	N	542.0	0.0	33.0	1606.0	0.0	24.0	24.0	0.0	0.0	10.0	0.0	0.0	0.0	0.0	1967.0	0.0	0.0	120.0	45.0	554.0	2153.0	5120.0	576.0
107	nonIBD_stool	N	23.0	0.0	0.0	422.0	5.0	0.0	26.0	0.0	0.0	0.0	0.0	0.0	0.0	0.0	410.0	405.0	0.0	31.0	2844.0	0.0	0.0	1045.0	126.0
130	nonIBD_stool	N	29.0	0.0	0.0	0.0	0.0	0.0	0.0	0.0	0.0	0.0	0.0	0.0	0.0	26.0	249.0	0.0	0.0	0.0	2210.0	0.0	1728.0	377.0	51.0
148	nonIBD_stool	N	27.0	0.0	0.0	0.0	0.0	0.0	50.0	0.0	0.0	16.0	0.0	0.0	0.0	13.0	406.0	311.0	107.0	717.0	993.0	0.0	0.0	1073.0	67.0
149	nonIBD_stool	N	0.0	0.0	0.0	630.0	4.0	0.0	33.0	0.0	0.0	0.0	61.0	0.0	0.0	377.0	962.0	357.0	0.0	0.0	753.0	223.0	2792.0	1831.0	201.0
150	nonIBD_stool	N	2628.0	0.0	0.0	2.0	33.0	237.0	374.0	0.0	0.0	0.0	0.0	0.0	2.0	0.0	2587.0	0.0	90.0	893.0	328.0	0.0	2307.0	6386.0	20.0
151	nonIBD_stool	N	48.0	0.0	0.0	697.0	3.0	0.0	0.0	0.0	10.0	4.0	0.0	0.0	0.0	6.0	660.0	71.0	0.0	0.0	417.0	0.0	2173.0	2037.0	28.0
163	nonIBD_stool	N	11.0	10.0	35.0	881.0	13.0	0.0	2.0	0.0	4.0	0.0	0.0	0.0	0.0	0.0	471.0	57.0	0.0	61.0	2407.0	48.0	2717.0	75.0	142.0
165	nonIBD_stool	N	42.0	0.0	162.0	417.0	0.0	0.0	40.0	0.0	0.0	0.0	0.0	0.0	0.0	126.0	177.0	147.0	21.0	192.0	1475.0	0.0	605.0	1258.0	157.0
168	nonIBD_stool	N	15.0	0.0	739.0	938.0	6.0	0.0	0.0	0.0	0.0	0.0	0.0	0.0	0.0	115.0	699.0	166.0	147.0	582.0	4924.0	26.0	3946.0	4397.0	288.0
169	nonIBD_stool	N	0.0	0.0	0.0	0.0	68.0	0.0	36.0	45.0	0.0	0.0	34.0	0.0	0.0	225.0	1223.0	82.0	79.0	351.0	3869.0	1426.0	376.0	632.0	463.0
171	nonIBD_stool	N	0.0	26.0	32.0	37.0	5.0	0.0	6.0	0.0	0.0	0.0	7.0	0.0	4.0	120.0	421.0	14.0	194.0	334.0	1144.0	0.0	457.0	3678.0	764.0

## Sheet: pUC vs non-IBD tissue
pUC vs non-IBD tissue			Abundance of significantly different taxa in individual samples
			d__Bacteria;p__Firmicutes;c__Bacilli;o__Lactobacillales;f__Enterococcaceae;g__Enterococcus	d__Bacteria;p__Firmicutes;c__Negativicutes;o__Veillonellales-Selenomonadales;f__Veillonellaceae;g__Veillonella	d__Bacteria;p__Proteobacteria;c__Gammaproteobacteria;o__Enterobacterales;f__Pasteurellaceae;g__Haemophilus	d__Bacteria;p__Fusobacteriota;c__Fusobacteriia;o__Fusobacteriales;f__Fusobacteriaceae;g__Fusobacterium	d__Bacteria;p__Proteobacteria;c__Alphaproteobacteria;o__Rhizobiales;f__Beijerinckiaceae;g__Methylobacterium-Methylorubrum	d__Bacteria;p__Proteobacteria;c__Gammaproteobacteria;o__Enterobacterales;f__Enterobacteriaceae;g__Klebsiella	d__Bacteria;p__Firmicutes;c__Bacilli;o__Lactobacillales;f__Aerococcaceae;g__Abiotrophia	d__Bacteria;p__Firmicutes;c__Negativicutes;o__Veillonellales-Selenomonadales;f__Veillonellaceae;g__Veillonellaceae	d__Bacteria;p__Firmicutes;c__Clostridia;o__Lachnospirales;f__Lachnospiraceae;g__Lachnospiraceae_UCG-004	d__Bacteria;p__Firmicutes;c__Bacilli;o__Staphylococcales;f__Staphylococcaceae;g__Staphylococcus	d__Bacteria;p__Proteobacteria;c__Gammaproteobacteria;o__Burkholderiales;f__Comamonadaceae;g__Pelomonas	d__Bacteria;p__Actinobacteriota;c__Actinobacteria;o__Micrococcales;f__Micrococcaceae;g__Rothia	d__Bacteria;p__Bacteroidota;c__Bacteroidia;o__Chitinophagales;f__Chitinophagaceae;g__Hydrobacter	d__Bacteria;p__Firmicutes;c__Negativicutes;o__Veillonellales-Selenomonadales;f__Veillonellaceae;g__Megasphaera	d__Bacteria;p__Firmicutes;c__Clostridia;o__Oscillospirales;f__Oscillospiraceae;g__Oscillospira	d__Bacteria;p__Firmicutes;c__Clostridia;o__Oscillospirales;f__Ruminococcaceae;g__Negativibacillus	d__Bacteria;p__Firmicutes;c__Clostridia;o__Oscillospirales;f__Oscillospiraceae;g__Intestinimonas	d__Bacteria;p__Cyanobacteria;c__Vampirivibrionia;o__Gastranaerophilales;f__Gastranaerophilales;g__Gastranaerophilales	d__Bacteria;p__Bacteroidota;c__Bacteroidia;o__Bacteroidales;f__Bacteroidaceae;g__Bacteroides	d__Bacteria;p__Firmicutes;c__Bacilli;o__Erysipelotrichales;f__Erysipelotrichaceae;g__Holdemania	d__Bacteria;p__Firmicutes;c__Clostridia;o__Oscillospirales;f__Oscillospiraceae;g__UCG-003	d__Bacteria;p__Desulfobacterota;c__Desulfovibrionia;o__Desulfovibrionales;f__Desulfovibrionaceae;g__Bilophila	d__Bacteria;p__Firmicutes;c__Clostridia;o__Oscillospirales;f__Butyricicoccaceae;g__Butyricicoccus	d__Bacteria;p__Firmicutes;c__Negativicutes;o__Acidaminococcales;f__Acidaminococcaceae;g__Phascolarctobacterium	d__Bacteria;p__Firmicutes;c__Clostridia;o__Oscillospirales;f__Ruminococcaceae;g__Incertae_Sedis	d__Bacteria;p__Firmicutes;c__Clostridia;o__Lachnospirales;f__Lachnospiraceae;g__Tuzzerella	d__Bacteria;p__Firmicutes;c__Clostridia;o__Lachnospirales;f__Lachnospiraceae;g__Dorea	d__Bacteria;p__Firmicutes;c__Clostridia;o__Lachnospirales;f__Lachnospiraceae;g__[Ruminococcus]_gauvreauii_group	d__Bacteria;p__Firmicutes;c__Clostridia;o__Oscillospirales;f__Oscillospiraceae;g__Flavonifractor	d__Bacteria;p__Firmicutes;c__Clostridia;o__Lachnospirales;f__Lachnospiraceae;g__Blautia	d__Bacteria;p__Bacteroidota;c__Bacteroidia;o__Bacteroidales;f__Barnesiellaceae;g__Barnesiella	d__Bacteria;p__Actinobacteriota;c__Coriobacteriia;o__Coriobacteriales;f__Eggerthellaceae;g__Eggerthella	d__Bacteria;p__Firmicutes;c__Clostridia;o__Lachnospirales;f__Lachnospiraceae;g__[Ruminococcus]_torques_group	d__Bacteria;p__Bacteroidota;c__Bacteroidia;o__Bacteroidales;f__Tannerellaceae;g__Parabacteroides	d__Bacteria;p__Firmicutes;c__Clostridia;o__Oscillospirales;f__Oscillospiraceae;g__Oscillibacter	d__Bacteria;p__Bacteroidota;c__Bacteroidia;o__Bacteroidales;f__Barnesiellaceae;g__Coprobacter	d__Bacteria;p__Firmicutes;c__Clostridia;o__Lachnospirales;f__Lachnospiraceae;g__Lachnoclostridium	d__Bacteria;p__Bacteroidota;c__Bacteroidia;o__Bacteroidales;f__Marinifilaceae;g__Odoribacter	d__Bacteria;p__Firmicutes;c__Clostridia;o__Oscillospirales;f__Ruminococcaceae;g__UBA1819	d__Bacteria;p__Bacteroidota;c__Bacteroidia;o__Bacteroidales;f__Rikenellaceae;g__Alistipes
Patient/Control	Sample	Relapse	p = 0.000987159955780699	p = 0.0001849780421848971	p = 0.0080210739254933	p = 0.0058814875625922	p = 0.0058159659925362	p = 0.0482876913414747	p = 0.00017440012360532504	p = 0.0155214569301774	p = 0.0450243583448603	p = 0.0328977693634978	p = 0.0200705100805403	p = 0.0419663096676994	p = 0.0278080738417932	p = 0.0123046398286543	p = 0.0203975531695001	p = 0.0368511874118696	p = 0.026404779416788	p = 0.0065984442800208	p = 0.017578453738418	p = 0.0075263767715819	p = 0.0049732887077001	p = 0.0131145908449911	p = 0.004883823043039	p = 0.0358555563090048	p = 0.0013287752223254	p = 0.0060509949051254	p = 0.0047317035926909	p = 0.0054642688278158	p = 0.0041136861402409	p = 0.0067202995993316	p = 0.0147064887877094	p = 0.00031541990452532074	p = 0.0050745230672785	p = 0.0023608261359018	p = 0.00011976376846071628	p = 0.0024159769931037	p = 0.000029780950607403652	p = 0.00007307328971641927	p = 3.9294763410969037e-7	p = 0.000006346235253184174
28	pUC_tissue	no	227.0	910.0	5379.0	647.0	315.0	0.0	25.0	0.0	0.0	59.0	20.0	33.0	75.0	0.0	0.0	0.0	0.0	0.0	15404.0	47.0	0.0	105.0	0.0	9.0	0.0	0.0	316.0	0.0	274.0	501.0	59.0	96.0	2636.0	155.0	0.0	305.0	1023.0	0.0	127.0	526.0
114	pUC_tissue	Yes	0.0	0.0	0.0	0.0	0.0	0.0	2.0	0.0	57.0	0.0	0.0	19.0	0.0	0.0	0.0	0.0	0.0	0.0	23669.0	40.0	188.0	114.0	31.0	706.0	0.0	0.0	603.0	0.0	31.0	4500.0	841.0	14.0	3111.0	1121.0	22.0	92.0	306.0	1186.0	99.0	1333.0
119	pUC_tissue	Yes	77.0	2155.0	1778.0	4.0	18.0	109.0	0.0	0.0	572.0	0.0	0.0	12.0	0.0	0.0	0.0	0.0	0.0	0.0	44432.0	0.0	0.0	0.0	122.0	0.0	0.0	0.0	0.0	0.0	0.0	0.0	0.0	0.0	776.0	0.0	0.0	0.0	542.0	0.0	4.0	0.0
182	pUC_tissue	Yes	748.0	1571.0	8.0	0.0	0.0	0.0	177.0	0.0	417.0	0.0	12.0	440.0	5.0	4.0	0.0	0.0	0.0	0.0	29627.0	0.0	0.0	0.0	0.0	0.0	61.0	3050.0	930.0	1464.0	2183.0	1332.0	0.0	0.0	628.0	9513.0	0.0	0.0	3855.0	0.0	0.0	0.0
4	pUC_tissue	no	85.0	12.0	29.0	104.0	48.0	0.0	33.0	37.0	0.0	0.0	0.0	0.0	67.0	3.0	0.0	0.0	0.0	0.0	12064.0	0.0	0.0	12.0	27.0	81.0	0.0	0.0	0.0	0.0	0.0	729.0	648.0	182.0	25.0	334.0	51.0	0.0	1761.0	55.0	20.0	9.0
30	pUC_tissue	Yes	0.0	80.0	330.0	0.0	14.0	0.0	7.0	0.0	59.0	0.0	0.0	18.0	0.0	0.0	0.0	0.0	0.0	0.0	19940.0	0.0	0.0	0.0	268.0	0.0	0.0	0.0	1098.0	135.0	52.0	2216.0	0.0	333.0	3405.0	0.0	0.0	0.0	1404.0	0.0	0.0	0.0
37	pUC_tissue	Yes	4020.0	0.0	19.0	0.0	52.0	355.0	0.0	0.0	0.0	0.0	0.0	0.0	24.0	0.0	0.0	0.0	0.0	0.0	0.0	0.0	0.0	0.0	0.0	0.0	0.0	0.0	0.0	0.0	0.0	0.0	0.0	0.0	0.0	0.0	0.0	0.0	0.0	0.0	0.0	0.0
41	pUC_tissue	Yes	4974.0	0.0	0.0	0.0	0.0	830.0	0.0	0.0	0.0	0.0	0.0	0.0	32.0	0.0	0.0	0.0	0.0	0.0	122.0	0.0	0.0	0.0	0.0	0.0	0.0	0.0	6.0	0.0	0.0	0.0	0.0	0.0	0.0	0.0	0.0	0.0	0.0	0.0	0.0	0.0
58	pUC_tissue	Yes	0.0	0.0	0.0	94.0	13.0	0.0	0.0	0.0	0.0	0.0	13.0	0.0	0.0	15.0	0.0	0.0	0.0	0.0	3817.0	0.0	55.0	86.0	0.0	0.0	8.0	11.0	366.0	0.0	0.0	1772.0	207.0	113.0	549.0	179.0	18.0	0.0	393.0	68.0	0.0	205.0
69	pUC_tissue	Yes	0.0	0.0	0.0	0.0	0.0	0.0	0.0	0.0	0.0	0.0	0.0	0.0	0.0	29.0	0.0	40.0	13.0	0.0	9129.0	0.0	121.0	90.0	3.0	0.0	36.0	0.0	98.0	0.0	22.0	397.0	2692.0	0.0	1807.0	695.0	96.0	0.0	318.0	225.0	51.0	1081.0
77	pUC_tissue	Yes	804.0	1505.0	281.0	30.0	7.0	0.0	0.0	0.0	0.0	98.0	0.0	7.0	0.0	0.0	0.0	0.0	0.0	0.0	26.0	0.0	0.0	0.0	0.0	0.0	0.0	0.0	0.0	0.0	0.0	0.0	0.0	0.0	0.0	0.0	0.0	0.0	0.0	0.0	0.0	0.0
86	pUC_tissue	Yes	0.0	0.0	0.0	168.0	0.0	0.0	0.0	0.0	32.0	0.0	0.0	0.0	0.0	0.0	0.0	0.0	0.0	0.0	6333.0	0.0	0.0	0.0	0.0	0.0	0.0	0.0	300.0	0.0	60.0	1320.0	0.0	92.0	2558.0	79.0	46.0	34.0	60.0	138.0	0.0	105.0
94	pUC_tissue	no	1300.0	200.0	0.0	446.0	16.0	144.0	0.0	28.0	0.0	0.0	3.0	0.0	0.0	0.0	0.0	0.0	0.0	0.0	9043.0	0.0	0.0	22.0	14.0	0.0	0.0	0.0	0.0	0.0	44.0	55.0	0.0	138.0	57.0	176.0	0.0	0.0	80.0	0.0	0.0	0.0
98	pUC_tissue	Yes	0.0	42.0	14.0	23.0	0.0	0.0	0.0	0.0	0.0	28.0	8.0	0.0	0.0	10.0	0.0	0.0	0.0	0.0	2669.0	0.0	0.0	6.0	0.0	0.0	0.0	0.0	237.0	0.0	0.0	0.0	0.0	0.0	999.0	237.0	0.0	0.0	0.0	0.0	0.0	0.0
110	pUC_tissue	Yes	0.0	0.0	5.0	0.0	0.0	0.0	15.0	0.0	47.0	0.0	0.0	4.0	0.0	0.0	9.0	56.0	92.0	0.0	16400.0	16.0	0.0	188.0	66.0	0.0	57.0	0.0	126.0	109.0	93.0	1177.0	0.0	43.0	591.0	1746.0	628.0	1003.0	214.0	282.0	362.0	1019.0
123	pUC_tissue	Yes	0.0	0.0	0.0	66.0	25.0	0.0	0.0	0.0	0.0	0.0	0.0	0.0	0.0	0.0	0.0	0.0	0.0	0.0	13668.0	33.0	0.0	0.0	25.0	36.0	0.0	0.0	698.0	0.0	0.0	763.0	0.0	127.0	1843.0	45.0	0.0	0.0	380.0	0.0	0.0	0.0
144	pUC_tissue	no	0.0	647.0	1383.0	5.0	57.0	4764.0	0.0	55.0	0.0	12.0	33.0	9.0	0.0	0.0	0.0	0.0	3.0	0.0	48.0	0.0	0.0	0.0	0.0	0.0	0.0	8.0	0.0	0.0	0.0	0.0	0.0	5.0	0.0	0.0	0.0	14.0	26.0	0.0	0.0	7.0
164	pUC_tissue	Yes	11.0	60.0	71.0	1620.0	46.0	0.0	7.0	0.0	31.0	114.0	88.0	0.0	0.0	0.0	0.0	0.0	0.0	0.0	23852.0	0.0	0.0	140.0	45.0	570.0	23.0	58.0	282.0	0.0	155.0	2641.0	1703.0	228.0	4865.0	2489.0	0.0	46.0	1124.0	519.0	32.0	88.0
170	pUC_tissue	Yes	69.0	43.0	29.0	39.0	15.0	0.0	367.0	224.0	0.0	178.0	62.0	472.0	0.0	7.0	0.0	0.0	0.0	0.0	2595.0	0.0	0.0	22.0	0.0	0.0	0.0	0.0	208.0	17.0	20.0	138.0	0.0	31.0	2496.0	168.0	0.0	0.0	33.0	0.0	0.0	5.0
175	pUC_tissue	no	0.0	3.0	0.0	0.0	0.0	0.0	0.0	0.0	0.0	0.0	15.0	0.0	0.0	0.0	22.0	0.0	0.0	0.0	13576.0	0.0	0.0	104.0	25.0	0.0	72.0	0.0	246.0	0.0	0.0	4649.0	2873.0	159.0	3274.0	1480.0	136.0	0.0	557.0	317.0	43.0	505.0
178	pUC_tissue	no	22.0	103.0	339.0	0.0	3.0	0.0	0.0	145.0	61.0	0.0	15.0	0.0	0.0	0.0	0.0	0.0	0.0	0.0	8678.0	0.0	0.0	0.0	44.0	0.0	0.0	0.0	134.0	0.0	0.0	348.0	0.0	0.0	1173.0	0.0	0.0	0.0	26.0	0.0	0.0	0.0
186	pUC_tissue	no	0.0	0.0	0.0	0.0	0.0	0.0	0.0	0.0	0.0	0.0	10.0	0.0	0.0	0.0	0.0	0.0	0.0	0.0	12442.0	106.0	0.0	0.0	164.0	578.0	20.0	0.0	167.0	0.0	154.0	160.0	35.0	183.0	48.0	224.0	0.0	0.0	0.0	509.0	144.0	73.0
208	pUC_tissue	no	6339.0	0.0	48.0	0.0	0.0	0.0	0.0	0.0	0.0	0.0	0.0	0.0	0.0	0.0	0.0	0.0	0.0	0.0	29.0	0.0	0.0	0.0	0.0	0.0	0.0	0.0	0.0	0.0	0.0	0.0	0.0	0.0	0.0	0.0	0.0	0.0	0.0	0.0	0.0	0.0
14	nonIBD_tissue	N	22.0	0.0	0.0	0.0	0.0	0.0	0.0	0.0	0.0	0.0	0.0	0.0	0.0	0.0	0.0	0.0	156.0	0.0	12349.0	49.0	76.0	0.0	74.0	0.0	22.0	12.0	252.0	557.0	200.0	339.0	11.0	364.0	4164.0	1904.0	148.0	0.0	617.0	423.0	553.0	5.0
15	nonIBD_tissue	N	0.0	0.0	0.0	0.0	0.0	0.0	0.0	0.0	42.0	0.0	0.0	11.0	0.0	0.0	26.0	0.0	0.0	10.0	20504.0	0.0	81.0	128.0	104.0	0.0	42.0	0.0	1749.0	438.0	0.0	1890.0	818.0	12.0	6399.0	410.0	105.0	237.0	2088.0	413.0	258.0	873.0
27	nonIBD_tissue	N	0.0	0.0	0.0	0.0	2.0	0.0	0.0	0.0	0.0	0.0	0.0	3.0	0.0	0.0	0.0	0.0	0.0	0.0	27015.0	59.0	0.0	510.0	96.0	706.0	34.0	116.0	492.0	0.0	62.0	5832.0	0.0	494.0	14090.0	2718.0	0.0	2990.0	2126.0	757.0	828.0	1862.0
32	nonIBD_tissue	N	0.0	0.0	0.0	0.0	0.0	0.0	0.0	0.0	0.0	0.0	0.0	0.0	0.0	0.0	0.0	0.0	0.0	111.0	16704.0	29.0	27.0	94.0	92.0	0.0	0.0	139.0	1004.0	82.0	77.0	6779.0	510.0	326.0	219.0	3835.0	261.0	292.0	1362.0	0.0	258.0	1381.0
33	nonIBD_tissue	N	0.0	0.0	6.0	102.0	23.0	0.0	0.0	0.0	0.0	0.0	0.0	0.0	0.0	0.0	0.0	0.0	0.0	0.0	3548.0	0.0	0.0	0.0	38.0	0.0	10.0	0.0	348.0	125.0	51.0	1066.0	89.0	65.0	1149.0	334.0	0.0	99.0	31.0	99.0	0.0	92.0
43	nonIBD_tissue	N	0.0	0.0	6.0	0.0	0.0	0.0	0.0	0.0	34.0	0.0	0.0	0.0	8.0	0.0	31.0	73.0	12.0	16.0	19149.0	62.0	129.0	368.0	627.0	588.0	92.0	33.0	1063.0	18.0	68.0	3205.0	213.0	0.0	675.0	2317.0	361.0	107.0	809.0	476.0	57.0	1419.0
46	nonIBD_tissue	N	0.0	0.0	0.0	0.0	23.0	0.0	0.0	0.0	0.0	0.0	0.0	0.0	0.0	0.0	0.0	0.0	0.0	0.0	26912.0	0.0	75.0	278.0	281.0	0.0	0.0	0.0	1093.0	99.0	654.0	761.0	0.0	475.0	12006.0	1379.0	129.0	1233.0	1001.0	631.0	450.0	22.0
48	nonIBD_tissue	N	0.0	42.0	0.0	0.0	0.0	0.0	0.0	0.0	114.0	0.0	28.0	0.0	0.0	0.0	57.0	0.0	23.0	0.0	25441.0	63.0	0.0	0.0	151.0	3.0	75.0	49.0	120.0	0.0	373.0	911.0	455.0	985.0	34.0	2557.0	36.0	0.0	1596.0	419.0	7.0	435.0
51	nonIBD_tissue	N	0.0	0.0	0.0	0.0	14.0	0.0	0.0	0.0	0.0	0.0	0.0	0.0	0.0	2.0	44.0	47.0	48.0	381.0	7145.0	23.0	0.0	56.0	22.0	0.0	0.0	39.0	352.0	0.0	54.0	727.0	6.0	181.0	2469.0	2371.0	63.0	0.0	287.0	217.0	50.0	362.0
52	nonIBD_tissue	N	100.0	3.0	0.0	0.0	0.0	0.0	0.0	0.0	0.0	0.0	0.0	0.0	0.0	0.0	0.0	0.0	0.0	29.0	8560.0	59.0	0.0	0.0	15.0	177.0	16.0	0.0	309.0	0.0	71.0	79.0	117.0	188.0	3230.0	726.0	104.0	178.0	707.0	5.0	319.0	243.0
59	nonIBD_tissue	N	0.0	4.0	0.0	0.0	0.0	0.0	0.0	0.0	0.0	0.0	0.0	0.0	0.0	0.0	0.0	0.0	0.0	0.0	11097.0	30.0	24.0	68.0	137.0	0.0	25.0	49.0	385.0	0.0	73.0	4943.0	433.0	141.0	2067.0	737.0	61.0	715.0	5162.0	122.0	0.0	246.0
65	nonIBD_tissue	N	0.0	12.0	22.0	0.0	0.0	0.0	0.0	0.0	0.0	0.0	0.0	0.0	0.0	0.0	0.0	137.0	0.0	0.0	10004.0	0.0	0.0	88.0	12.0	0.0	49.0	47.0	55.0	0.0	256.0	14.0	0.0	192.0	9615.0	0.0	58.0	698.0	502.0	119.0	235.0	129.0
71	nonIBD_tissue	N	0.0	0.0	0.0	0.0	0.0	0.0	0.0	0.0	0.0	0.0	0.0	2.0	0.0	0.0	0.0	25.0	0.0	0.0	13470.0	33.0	5.0	109.0	43.0	187.0	25.0	0.0	207.0	21.0	39.0	1713.0	184.0	77.0	7453.0	458.0	0.0	952.0	472.0	133.0	30.0	177.0
72	nonIBD_tissue	N	0.0	0.0	0.0	0.0	0.0	0.0	0.0	0.0	0.0	0.0	0.0	0.0	0.0	0.0	0.0	0.0	0.0	0.0	20339.0	140.0	0.0	0.0	5.0	2933.0	102.0	0.0	583.0	0.0	209.0	1504.0	0.0	310.0	2585.0	686.0	0.0	0.0	1464.0	0.0	855.0	0.0
107	nonIBD_tissue	N	0.0	0.0	8.0	0.0	0.0	0.0	0.0	0.0	0.0	0.0	0.0	0.0	0.0	0.0	38.0	0.0	0.0	39.0	8350.0	0.0	0.0	74.0	13.0	0.0	33.0	16.0	107.0	0.0	254.0	304.0	1076.0	49.0	2007.0	682.0	160.0	113.0	867.0	146.0	97.0	237.0
130	nonIBD_tissue	N	0.0	0.0	50.0	0.0	9.0	0.0	0.0	0.0	0.0	0.0	4.0	0.0	0.0	0.0	0.0	15.0	0.0	0.0	6522.0	60.0	0.0	178.0	29.0	342.0	18.0	0.0	205.0	40.0	0.0	503.0	526.0	150.0	10700.0	675.0	33.0	0.0	637.0	140.0	368.0	629.0
148	nonIBD_tissue	N	0.0	0.0	0.0	0.0	0.0	0.0	0.0	0.0	0.0	0.0	0.0	0.0	0.0	0.0	24.0	71.0	46.0	0.0	2088.0	0.0	22.0	86.0	15.0	126.0	0.0	0.0	109.0	108.0	25.0	533.0	362.0	22.0	1899.0	204.0	111.0	107.0	681.0	89.0	117.0	473.0
149	nonIBD_tissue	N	0.0	0.0	0.0	0.0	0.0	0.0	0.0	0.0	0.0	0.0	0.0	0.0	0.0	0.0	0.0	0.0	12.0	3.0	9868.0	83.0	67.0	230.0	0.0	7.0	35.0	0.0	321.0	135.0	129.0	1273.0	1002.0	350.0	7386.0	2653.0	536.0	0.0	1024.0	355.0	565.0	179.0
150	nonIBD_tissue	N	0.0	0.0	0.0	38.0	3.0	0.0	0.0	0.0	0.0	2.0	0.0	4.0	0.0	0.0	0.0	0.0	0.0	0.0	5809.0	20.0	0.0	0.0	67.0	0.0	31.0	425.0	0.0	0.0	130.0	362.0	754.0	340.0	0.0	0.0	0.0	1009.0	2053.0	115.0	28.0	735.0
151	nonIBD_tissue	N	0.0	0.0	0.0	0.0	0.0	0.0	0.0	0.0	0.0	0.0	0.0	0.0	0.0	0.0	0.0	0.0	0.0	0.0	3992.0	0.0	0.0	12.0	24.0	15.0	0.0	0.0	74.0	0.0	0.0	15.0	0.0	24.0	1800.0	105.0	0.0	0.0	27.0	28.0	54.0	16.0
163	nonIBD_tissue	N	28.0	0.0	0.0	260.0	19.0	0.0	0.0	0.0	0.0	6.0	0.0	25.0	0.0	0.0	0.0	0.0	24.0	0.0	3253.0	0.0	0.0	11.0	0.0	34.0	0.0	14.0	107.0	25.0	0.0	181.0	25.0	10.0	324.0	20.0	0.0	0.0	120.0	6.0	0.0	5.0
165	nonIBD_tissue	N	0.0	65.0	17.0	0.0	0.0	0.0	0.0	0.0	0.0	0.0	20.0	10.0	0.0	0.0	0.0	48.0	1044.0	0.0	13434.0	15.0	14.0	87.0	85.0	227.0	216.0	137.0	109.0	651.0	564.0	2842.0	2695.0	180.0	5114.0	2269.0	427.0	0.0	3757.0	371.0	199.0	2303.0
168	nonIBD_tissue	N	0.0	0.0	0.0	0.0	0.0	0.0	0.0	0.0	0.0	0.0	0.0	0.0	0.0	0.0	0.0	0.0	8.0	53.0	6639.0	0.0	32.0	32.0	8.0	123.0	0.0	9.0	445.0	41.0	0.0	704.0	278.0	98.0	2105.0	466.0	57.0	242.0	364.0	62.0	14.0	485.0
169	nonIBD_tissue	N	12.0	0.0	64.0	0.0	0.0	75.0	0.0	0.0	61.0	0.0	16.0	0.0	0.0	0.0	87.0	0.0	0.0	0.0	33289.0	0.0	124.0	259.0	115.0	0.0	148.0	47.0	522.0	107.0	198.0	1483.0	8.0	463.0	191.0	1064.0	292.0	782.0	4531.0	744.0	74.0	2560.0
171	nonIBD_tissue	N	0.0	0.0	25.0	0.0	0.0	0.0	0.0	0.0	0.0	41.0	92.0	0.0	0.0	0.0	48.0	28.0	26.0	0.0	22809.0	0.0	43.0	0.0	38.0	890.0	182.0	471.0	149.0	0.0	267.0	108.0	0.0	659.0	785.0	541.0	482.0	0.0	811.0	426.0	134.0	334.0
26	nonIBD_tissue	N	0.0	0.0	362.0	27.0	0.0	0.0	0.0	0.0	0.0	0.0	0.0	8.0	0.0	0.0	0.0	10.0	0.0	0.0	9997.0	36.0	46.0	83.0	0.0	154.0	0.0	0.0	597.0	50.0	52.0	358.0	754.0	16.0	4694.0	109.0	38.0	0.0	126.0	211.0	76.0	288.0

## Sheet: pUC vs non-IBD stool
pUC vs non-IBD stool			Abundance of significantly different taxa in individual samples
			d__Bacteria;p__Firmicutes;c__Negativicutes;o__Veillonellales-Selenomonadales;f__Veillonellaceae;g__Veillonella	d__Bacteria;p__Proteobacteria;c__Gammaproteobacteria;o__Enterobacterales;f__Pasteurellaceae;g__Haemophilus	d__Bacteria;p__Proteobacteria;c__Gammaproteobacteria;o__Enterobacterales;f__Enterobacteriaceae;g__Escherichia-Shigella	d__Bacteria;p__Firmicutes;c__Bacilli;o__Staphylococcales;f__Gemellaceae;g__Gemella	d__Bacteria;p__Firmicutes;c__Negativicutes;o__Veillonellales-Selenomonadales;f__Veillonellaceae;g__Veillonellaceae	d__Bacteria;p__Firmicutes;c__Negativicutes;o__Veillonellales-Selenomonadales;f__Veillonellaceae;g__Dialister	d__Bacteria;p__Fusobacteriota;c__Fusobacteriia;o__Fusobacteriales;f__Fusobacteriaceae;g__Fusobacterium	d__Bacteria;p__Proteobacteria;c__Gammaproteobacteria;o__Enterobacterales;f__Enterobacteriaceae;g__Klebsiella	d__Bacteria;p__Firmicutes;c__Clostridia;o__Peptostreptococcales-Tissierellales;f__Family_XI;g__Parvimonas	d__Bacteria;p__Firmicutes;c__Bacilli;o__Lactobacillales;f__Lactobacillaceae;g__Lactobacillus	d__Bacteria;p__Firmicutes;c__Clostridia;o__Peptostreptococcales-Tissierellales;f__Peptostreptococcaceae;g__Peptostreptococcus	d__Bacteria;p__Actinobacteriota;c__Coriobacteriia;o__Coriobacteriales;f__Eggerthellaceae;g__Slackia	d__Bacteria;p__Firmicutes;c__Bacilli;o__Lactobacillales;f__Lactobacillaceae;g__Lacticaseibacillus	d__Bacteria;p__Firmicutes;c__Clostridia;o__Oscillospirales;f__Oscillospiraceae;g__Colidextribacter	d__Bacteria;p__Firmicutes;c__Clostridia;o__Lachnospirales;f__Lachnospiraceae;g__Lachnospiraceae_UCG-004	d__Bacteria;p__Firmicutes;c__Bacilli;o__Lactobacillales;f__P5D1-392;g__P5D1-392	d__Bacteria;p__Firmicutes;c__Clostridia;o__Peptostreptococcales-Tissierellales;f__Anaerovoracaceae;g__Mogibacterium	d__Bacteria;p__Bacteroidota;c__Bacteroidia;o__Sphingobacteriales;f__env.OPS_17;g__env.OPS_17	d__Bacteria;p__Bacteroidota;c__Bacteroidia;o__Bacteroidales;f__Porphyromonadaceae;g__Porphyromonas	d__Bacteria;p__Firmicutes;c__Clostridia;o__Oscillospirales;f__Ruminococcaceae;g__[Eubacterium]_siraeum_group	d__Bacteria;p__Firmicutes;c__Clostridia;o__Oscillospirales;f__Oscillospiraceae;g__Oscillibacter	d__Bacteria;p__Firmicutes;c__Clostridia;o__Lachnospirales;f__Lachnospiraceae;g__Lachnospiraceae_FCS020_group	d__Bacteria;p__Firmicutes;c__Clostridia;o__Lachnospirales;f__Lachnospiraceae;g__[Eubacterium]_ventriosum_group	d__Bacteria;p__Firmicutes;c__Clostridia;o__Lachnospirales;f__Lachnospiraceae;g__[Ruminococcus]_torques_group	d__Bacteria;p__Firmicutes;c__Clostridia;o__Lachnospirales;f__Lachnospiraceae;g__Marvinbryantia	d__Bacteria;p__Firmicutes;c__Clostridia;o__Peptostreptococcales-Tissierellales;f__Anaerovoracaceae;g__Family_XIII_AD3011_group	d__Bacteria;p__Firmicutes;c__Clostridia;o__Monoglobales;f__Monoglobaceae;g__Monoglobus	d__Bacteria;p__Firmicutes;c__Bacilli;o__Erysipelotrichales;f__Erysipelatoclostridiaceae;g__Erysipelotrichaceae_UCG-003	d__Bacteria;p__Firmicutes;c__Clostridia;o__Christensenellales;f__Christensenellaceae;g__Christensenellaceae_R-7_group	d__Bacteria;p__Firmicutes;c__Clostridia;o__Oscillospirales;f__Oscillospiraceae;g__UCG-002	d__Bacteria;p__Firmicutes;c__Clostridia;o__Lachnospirales;f__Lachnospiraceae;g__Fusicatenibacter	d__Bacteria;p__Firmicutes;c__Clostridia;o__Peptostreptococcales-Tissierellales;f__Peptostreptococcaceae;g__Romboutsia	d__Bacteria;p__Bacteroidota;c__Bacteroidia;o__Bacteroidales;f__Rikenellaceae;g__Alistipes	d__Bacteria;p__Firmicutes;c__Clostridia;o__Lachnospirales;f__Lachnospiraceae;g__Blautia	d__Bacteria;p__Actinobacteriota;c__Coriobacteriia;o__Coriobacteriales;f__Coriobacteriaceae;g__Collinsella	d__Bacteria;p__Firmicutes;c__Clostridia;o__Oscillospirales;f__Ruminococcaceae;g__Ruminococcus	d__Bacteria;p__Firmicutes;c__Clostridia;o__Lachnospirales;f__Lachnospiraceae;g__[Eubacterium]_hallii_group	d__Bacteria;p__Firmicutes;c__Clostridia;o__Lachnospirales;f__Lachnospiraceae;g__Agathobacter
Patient/Control	Sample	Relapse	p = 0.00001954739121258292	p = 0.000007522841123501791	p = 0.0022823156412389	p = 0.0008941446597819033	p = 0.0003147183910118372	p = 0.0158025970751921	p = 0.0013137567501672	p = 0.0366770941213625	p = 0.0145326086283121	p = 0.0466188214021882	p = 0.0153201973757164	p = 0.007756590269729	p = 0.0357813234140364	p = 0.0224345886438373	p = 0.0432710569938275	p = 0.0282438605226329	p = 0.0134932924702449	p = 0.0124969142302026	p = 0.0199663898256995	p = 0.0385351749995652	p = 0.0404083380697056	p = 0.0471533032319015	p = 0.0495116621278749	p = 0.0494720946210729	p = 0.0073772441580216	p = 0.0060251789117552	p = 0.0188492995785155	p = 0.0393481988975184	p = 0.0158047368802145	p = 0.0265235049089443	p = 0.0175907417545841	p = 0.0146985913709755	p = 0.0039536997143534	p = 0.0018693911465024	p = 0.0300757384623493	p = 0.0047409500306656	p = 0.00039124462809339073	p = 0.000025210409809149297
4	pUC_stool	no	0.0	0.0	0.0	28.0	0.0	0.0	0.0	0.0	79.0	0.0	0.0	0.0	0.0	0.0	0.0	45.0	11.0	0.0	2.0	0.0	0.0	0.0	0.0	62.0	0.0	89.0	278.0	0.0	0.0	21.0	181.0	0.0	259.0	6564.0	0.0	0.0	2102.0	0.0
28	pUC_stool	no	34.0	0.0	818.0	5.0	0.0	0.0	0.0	0.0	0.0	0.0	0.0	0.0	0.0	0.0	0.0	47.0	0.0	10.0	0.0	0.0	0.0	0.0	0.0	0.0	0.0	0.0	0.0	0.0	0.0	0.0	0.0	0.0	0.0	0.0	0.0	0.0	0.0	0.0
30	pUC_stool	Yes	0.0	0.0	0.0	0.0	0.0	0.0	0.0	0.0	0.0	12.0	71.0	0.0	17.0	0.0	0.0	20.0	0.0	0.0	0.0	0.0	0.0	0.0	0.0	792.0	0.0	0.0	21.0	1864.0	0.0	0.0	323.0	0.0	0.0	12268.0	4561.0	0.0	2004.0	296.0
37	pUC_stool	Yes	0.0	23.0	74.0	1114.0	0.0	4.0	0.0	0.0	3742.0	0.0	0.0	228.0	0.0	0.0	0.0	24.0	54.0	3.0	0.0	0.0	0.0	9.0	0.0	181.0	0.0	341.0	187.0	515.0	164.0	5134.0	0.0	216.0	1075.0	1470.0	0.0	441.0	596.0	104.0
41	pUC_stool	Yes	0.0	0.0	20.0	0.0	0.0	0.0	0.0	291.0	0.0	129.0	0.0	0.0	0.0	0.0	0.0	0.0	0.0	0.0	0.0	0.0	0.0	0.0	0.0	0.0	0.0	0.0	0.0	0.0	0.0	0.0	0.0	0.0	5.0	41.0	26.0	0.0	0.0	0.0
58	pUC_stool	Yes	0.0	45.0	70.0	0.0	86.0	849.0	5.0	0.0	81.0	68.0	0.0	0.0	0.0	0.0	0.0	0.0	0.0	0.0	0.0	0.0	58.0	79.0	99.0	646.0	0.0	112.0	0.0	236.0	0.0	0.0	643.0	56.0	2280.0	5917.0	1919.0	170.0	1636.0	1016.0
69	pUC_stool	Yes	0.0	85.0	320.0	0.0	0.0	2075.0	0.0	0.0	30.0	0.0	36.0	84.0	0.0	0.0	0.0	0.0	0.0	22.0	0.0	0.0	4.0	99.0	0.0	292.0	72.0	405.0	126.0	27.0	1012.0	3420.0	270.0	987.0	1691.0	1413.0	1476.0	1337.0	317.0	637.0
77	pUC_stool	Yes	4096.0	225.0	703.0	40.0	0.0	0.0	94.0	74.0	0.0	0.0	3.0	0.0	141.0	0.0	0.0	0.0	0.0	0.0	0.0	0.0	0.0	0.0	0.0	0.0	0.0	0.0	0.0	0.0	0.0	0.0	0.0	1091.0	0.0	0.0	0.0	0.0	0.0	0.0
86	pUC_stool	Yes	48.0	38.0	0.0	0.0	7.0	3466.0	140.0	0.0	0.0	89.0	0.0	0.0	0.0	181.0	0.0	0.0	0.0	0.0	0.0	0.0	186.0	22.0	543.0	2433.0	0.0	619.0	129.0	2846.0	34.0	1039.0	2123.0	223.0	219.0	9914.0	1487.0	787.0	1503.0	3879.0
94	pUC_stool	no	1197.0	598.0	72.0	0.0	24.0	201.0	6.0	883.0	8.0	0.0	0.0	0.0	0.0	0.0	0.0	0.0	0.0	0.0	2.0	0.0	0.0	0.0	0.0	0.0	0.0	0.0	115.0	0.0	0.0	0.0	0.0	69.0	0.0	2320.0	0.0	0.0	0.0	0.0
98	pUC_stool	Yes	1049.0	767.0	4964.0	246.0	0.0	16.0	43.0	0.0	133.0	0.0	55.0	0.0	0.0	0.0	31.0	109.0	0.0	0.0	21.0	0.0	0.0	0.0	0.0	7331.0	0.0	0.0	0.0	4581.0	0.0	0.0	182.0	0.0	51.0	108.0	1046.0	0.0	0.0	0.0
110	pUC_stool	Yes	0.0	76.0	212.0	403.0	36.0	515.0	0.0	0.0	0.0	58.0	0.0	66.0	0.0	0.0	17.0	0.0	0.0	0.0	0.0	294.0	23.0	0.0	404.0	1340.0	0.0	131.0	0.0	576.0	204.0	654.0	2131.0	0.0	334.0	1698.0	182.0	251.0	909.0	133.0
114	pUC_stool	Yes	43.0	65.0	0.0	9.0	0.0	231.0	0.0	0.0	10.0	82.0	0.0	44.0	0.0	0.0	77.0	0.0	0.0	0.0	0.0	0.0	15.0	51.0	34.0	745.0	0.0	72.0	303.0	823.0	148.0	507.0	0.0	0.0	685.0	4670.0	95.0	1188.0	457.0	1179.0
119	pUC_stool	Yes	2426.0	245.0	4253.0	0.0	214.0	0.0	0.0	0.0	0.0	0.0	449.0	0.0	42.0	43.0	80.0	0.0	0.0	0.0	0.0	0.0	0.0	0.0	0.0	4852.0	0.0	0.0	0.0	2210.0	0.0	0.0	65.0	0.0	0.0	319.0	152.0	0.0	29.0	732.0
123	pUC_stool	Yes	0.0	0.0	0.0	0.0	0.0	0.0	0.0	0.0	0.0	0.0	10.0	0.0	0.0	13.0	52.0	0.0	0.0	0.0	3.0	0.0	0.0	0.0	16.0	196.0	21.0	52.0	15.0	1235.0	0.0	0.0	1128.0	49.0	24.0	3735.0	1635.0	2170.0	534.0	5525.0
144	pUC_stool	no	7314.0	1809.0	0.0	14.0	487.0	13.0	36.0	3017.0	26.0	0.0	2180.0	85.0	823.0	0.0	0.0	50.0	122.0	0.0	0.0	0.0	0.0	0.0	0.0	14.0	0.0	0.0	0.0	0.0	0.0	15.0	0.0	0.0	0.0	0.0	0.0	0.0	0.0	0.0
164	pUC_stool	Yes	34.0	1440.0	292.0	6.0	0.0	960.0	77.0	41.0	0.0	71.0	0.0	0.0	0.0	161.0	320.0	0.0	0.0	0.0	0.0	0.0	0.0	534.0	0.0	1121.0	42.0	77.0	148.0	2359.0	0.0	0.0	0.0	188.0	207.0	5962.0	0.0	0.0	1178.0	0.0
170	pUC_stool	Yes	116.0	13.0	0.0	56.0	509.0	0.0	0.0	0.0	0.0	0.0	0.0	333.0	0.0	240.0	56.0	0.0	10.0	0.0	0.0	0.0	0.0	0.0	0.0	6247.0	0.0	0.0	0.0	2081.0	0.0	18.0	34.0	0.0	17.0	3740.0	1874.0	16.0	1295.0	49.0
175	pUC_stool	no	40.0	21.0	268.0	0.0	0.0	557.0	0.0	0.0	0.0	52.0	0.0	0.0	0.0	18.0	0.0	0.0	0.0	6.0	0.0	0.0	0.0	0.0	0.0	56.0	0.0	184.0	0.0	53.0	45.0	1197.0	55.0	159.0	697.0	120.0	809.0	410.0	357.0	129.0
178	pUC_stool	no	0.0	104.0	0.0	0.0	490.0	715.0	26.0	0.0	11.0	0.0	0.0	0.0	0.0	39.0	0.0	0.0	0.0	0.0	0.0	0.0	0.0	0.0	0.0	304.0	0.0	0.0	182.0	1306.0	0.0	0.0	1052.0	0.0	4.0	5097.0	1285.0	0.0	1317.0	1634.0
182	pUC_stool	Yes	2379.0	315.0	6211.0	195.0	0.0	1900.0	177.0	0.0	0.0	0.0	0.0	0.0	0.0	0.0	757.0	23.0	76.0	0.0	0.0	0.0	0.0	0.0	0.0	407.0	0.0	0.0	143.0	7.0	0.0	0.0	266.0	0.0	2.0	5851.0	0.0	0.0	0.0	0.0
186	pUC_stool	no	0.0	0.0	0.0	0.0	0.0	1513.0	0.0	0.0	0.0	0.0	0.0	0.0	0.0	27.0	62.0	0.0	0.0	0.0	0.0	0.0	0.0	0.0	86.0	361.0	0.0	46.0	0.0	418.0	63.0	745.0	1044.0	284.0	95.0	3070.0	1349.0	82.0	888.0	1236.0
208	pUC_stool	no	32.0	245.0	1363.0	949.0	0.0	0.0	0.0	11.0	0.0	7064.0	0.0	0.0	1442.0	0.0	0.0	0.0	0.0	0.0	0.0	0.0	0.0	0.0	0.0	0.0	0.0	0.0	0.0	0.0	0.0	0.0	22.0	0.0	0.0	39.0	0.0	0.0	0.0	0.0
14	nonIBD_stool	N	0.0	0.0	0.0	0.0	0.0	18.0	0.0	0.0	272.0	0.0	0.0	0.0	0.0	0.0	0.0	25.0	23.0	0.0	0.0	0.0	0.0	219.0	0.0	2139.0	122.0	228.0	613.0	1928.0	0.0	8.0	53.0	0.0	0.0	9533.0	2839.0	0.0	3117.0	2419.0
15	nonIBD_stool	N	2.0	0.0	0.0	15.0	0.0	0.0	0.0	0.0	0.0	82.0	0.0	0.0	0.0	0.0	0.0	0.0	0.0	4.0	0.0	0.0	0.0	0.0	0.0	431.0	60.0	154.0	51.0	39.0	2.0	0.0	316.0	0.0	9.0	7814.0	2554.0	0.0	4804.0	164.0
26	nonIBD_stool	N	0.0	0.0	0.0	0.0	0.0	0.0	0.0	0.0	57.0	9.0	30.0	0.0	0.0	0.0	0.0	0.0	0.0	0.0	0.0	0.0	0.0	123.0	29.0	678.0	115.0	86.0	123.0	920.0	319.0	723.0	996.0	3218.0	302.0	5042.0	1641.0	2663.0	3381.0	2766.0
27	nonIBD_stool	N	0.0	0.0	0.0	0.0	0.0	0.0	0.0	0.0	0.0	164.0	0.0	0.0	0.0	0.0	0.0	0.0	0.0	0.0	0.0	30.0	0.0	82.0	0.0	147.0	287.0	244.0	313.0	0.0	134.0	32.0	0.0	0.0	0.0	10534.0	2153.0	258.0	2397.0	1411.0
32	nonIBD_stool	N	0.0	0.0	37.0	0.0	0.0	406.0	0.0	0.0	0.0	0.0	0.0	0.0	0.0	0.0	0.0	0.0	0.0	0.0	6.0	0.0	23.0	0.0	0.0	151.0	0.0	242.0	15.0	590.0	87.0	403.0	1802.0	403.0	253.0	4916.0	0.0	46.0	2449.0	3421.0
33	nonIBD_stool	N	0.0	0.0	0.0	0.0	0.0	0.0	0.0	152.0	0.0	0.0	0.0	0.0	3.0	0.0	0.0	0.0	0.0	0.0	0.0	0.0	0.0	65.0	0.0	201.0	38.0	110.0	6.0	1278.0	45.0	55.0	1522.0	2599.0	60.0	8346.0	2267.0	50.0	1614.0	710.0
43	nonIBD_stool	N	10.0	122.0	0.0	0.0	0.0	20.0	0.0	0.0	0.0	0.0	8.0	0.0	0.0	0.0	0.0	0.0	0.0	0.0	0.0	149.0	0.0	10.0	29.0	782.0	187.0	39.0	258.0	957.0	611.0	894.0	241.0	0.0	819.0	12441.0	752.0	411.0	2548.0	6386.0
46	nonIBD_stool	N	6.0	0.0	4.0	0.0	0.0	19.0	0.0	0.0	0.0	0.0	0.0	0.0	0.0	0.0	0.0	0.0	0.0	0.0	0.0	0.0	0.0	80.0	71.0	355.0	25.0	13.0	362.0	253.0	0.0	22.0	389.0	1206.0	9.0	3669.0	1539.0	5.0	1575.0	324.0
48	nonIBD_stool	N	0.0	27.0	31.0	11.0	0.0	118.0	0.0	0.0	0.0	0.0	0.0	0.0	0.0	0.0	0.0	36.0	0.0	0.0	0.0	0.0	0.0	0.0	0.0	539.0	0.0	12.0	279.0	3288.0	0.0	0.0	3073.0	2928.0	53.0	12612.0	4018.0	137.0	1519.0	986.0
51	nonIBD_stool	N	0.0	0.0	0.0	0.0	0.0	0.0	0.0	0.0	3.0	555.0	0.0	0.0	0.0	0.0	0.0	0.0	0.0	2.0	0.0	26.0	43.0	0.0	133.0	721.0	102.0	268.0	208.0	90.0	515.0	68.0	91.0	1345.0	2187.0	5141.0	0.0	4690.0	2229.0	160.0
52	nonIBD_stool	N	0.0	0.0	0.0	0.0	0.0	0.0	0.0	0.0	0.0	0.0	0.0	0.0	0.0	0.0	0.0	0.0	0.0	0.0	0.0	8.0	89.0	0.0	0.0	1112.0	0.0	30.0	11.0	734.0	0.0	78.0	0.0	0.0	166.0	6345.0	23.0	186.0	987.0	0.0
59	nonIBD_stool	N	0.0	0.0	0.0	0.0	8.0	425.0	0.0	0.0	0.0	0.0	0.0	0.0	0.0	25.0	0.0	0.0	0.0	0.0	0.0	0.0	110.0	119.0	99.0	618.0	0.0	101.0	0.0	1192.0	0.0	228.0	1490.0	0.0	1872.0	4653.0	1936.0	2.0	686.0	2934.0
65	nonIBD_stool	N	0.0	8.0	0.0	31.0	0.0	286.0	0.0	0.0	0.0	0.0	0.0	0.0	5.0	0.0	0.0	0.0	0.0	0.0	0.0	0.0	83.0	0.0	0.0	4218.0	16.0	80.0	0.0	870.0	16.0	282.0	650.0	167.0	1167.0	2893.0	15.0	34.0	220.0	4512.0
71	nonIBD_stool	N	0.0	0.0	0.0	0.0	0.0	0.0	0.0	111.0	0.0	7.0	0.0	0.0	0.0	43.0	0.0	0.0	0.0	0.0	0.0	492.0	32.0	57.0	342.0	1376.0	42.0	82.0	183.0	481.0	465.0	128.0	469.0	386.0	402.0	3807.0	988.0	460.0	697.0	3502.0
72	nonIBD_stool	N	0.0	33.0	17.0	10.0	0.0	0.0	3.0	0.0	0.0	0.0	0.0	147.0	0.0	0.0	99.0	0.0	0.0	0.0	0.0	0.0	0.0	0.0	0.0	2871.0	0.0	0.0	117.0	2308.0	0.0	8.0	8.0	576.0	11.0	4759.0	4323.0	2153.0	1967.0	5120.0
107	nonIBD_stool	N	0.0	0.0	414.0	0.0	0.0	292.0	11.0	0.0	0.0	0.0	0.0	0.0	0.0	0.0	27.0	0.0	0.0	0.0	0.0	82.0	153.0	43.0	405.0	1485.0	0.0	56.0	16.0	639.0	82.0	346.0	1578.0	126.0	1081.0	2670.0	1380.0	0.0	410.0	1045.0
130	nonIBD_stool	N	0.0	0.0	0.0	0.0	0.0	0.0	0.0	0.0	0.0	0.0	0.0	0.0	0.0	0.0	0.0	0.0	0.0	0.0	0.0	0.0	35.0	39.0	0.0	533.0	0.0	21.0	48.0	96.0	0.0	15.0	172.0	51.0	244.0	2591.0	698.0	1728.0	249.0	377.0
148	nonIBD_stool	N	0.0	0.0	0.0	16.0	0.0	3.0	7.0	0.0	80.0	0.0	29.0	0.0	0.0	0.0	0.0	0.0	0.0	0.0	0.0	21.0	77.0	116.0	311.0	971.0	33.0	124.0	154.0	1817.0	338.0	975.0	828.0	67.0	2226.0	3419.0	1563.0	0.0	406.0	1073.0
149	nonIBD_stool	N	0.0	0.0	0.0	0.0	0.0	0.0	0.0	0.0	0.0	0.0	0.0	0.0	0.0	61.0	15.0	0.0	0.0	0.0	0.0	15.0	120.0	95.0	357.0	2213.0	0.0	63.0	263.0	1393.0	559.0	458.0	981.0	201.0	496.0	6810.0	1190.0	2792.0	962.0	1831.0
150	nonIBD_stool	N	0.0	0.0	51.0	0.0	0.0	1475.0	35.0	0.0	0.0	9.0	0.0	0.0	0.0	0.0	0.0	0.0	0.0	0.0	0.0	0.0	0.0	0.0	0.0	36.0	0.0	46.0	164.0	3639.0	0.0	0.0	201.0	20.0	3007.0	10474.0	2291.0	2307.0	2587.0	6386.0
151	nonIBD_stool	N	0.0	0.0	0.0	4.0	0.0	0.0	0.0	0.0	0.0	0.0	0.0	0.0	0.0	0.0	0.0	10.0	0.0	0.0	0.0	0.0	34.0	0.0	71.0	469.0	22.0	11.0	0.0	11.0	72.0	106.0	182.0	28.0	831.0	2875.0	1642.0	2173.0	660.0	2037.0
163	nonIBD_stool	N	10.0	35.0	0.0	0.0	0.0	0.0	0.0	0.0	0.0	0.0	0.0	35.0	0.0	0.0	69.0	4.0	0.0	0.0	0.0	0.0	0.0	53.0	57.0	147.0	8.0	29.0	29.0	440.0	108.0	207.0	729.0	142.0	662.0	5006.0	1549.0	2717.0	471.0	75.0
165	nonIBD_stool	N	0.0	162.0	70.0	0.0	0.0	0.0	0.0	0.0	0.0	0.0	0.0	0.0	0.0	0.0	24.0	0.0	0.0	0.0	0.0	0.0	102.0	0.0	147.0	538.0	0.0	80.0	78.0	829.0	128.0	385.0	462.0	157.0	980.0	3009.0	937.0	605.0	177.0	1258.0
168	nonIBD_stool	N	0.0	739.0	331.0	0.0	0.0	0.0	0.0	0.0	0.0	0.0	0.0	0.0	0.0	0.0	60.0	0.0	7.0	0.0	0.0	217.0	0.0	65.0	166.0	259.0	44.0	78.0	418.0	1022.0	3012.0	656.0	1295.0	288.0	2772.0	8107.0	2530.0	3946.0	699.0	4397.0
169	nonIBD_stool	N	0.0	0.0	108.0	0.0	0.0	498.0	0.0	0.0	0.0	0.0	0.0	0.0	45.0	34.0	24.0	0.0	0.0	0.0	0.0	0.0	30.0	120.0	82.0	631.0	0.0	103.0	11.0	1741.0	168.0	970.0	1473.0	463.0	1370.0	3799.0	242.0	376.0	1223.0	632.0
171	nonIBD_stool	N	26.0	32.0	62.0	0.0	0.0	0.0	0.0	0.0	0.0	0.0	0.0	0.0	0.0	7.0	0.0	0.0	0.0	0.0	0.0	50.0	0.0	0.0	14.0	852.0	0.0	30.0	110.0	834.0	0.0	165.0	568.0	764.0	250.0	2099.0	0.0	457.0	421.0	3678.0
