# Supplementary material for: Tissue and stool microbiome in pediatric inflammatory bowel disease patients: diversity differs in patients with relapsing and non-relapsing Crohn’s disease
Source: Gut Pathog. 2025 Nov 15;17:90. doi: 10.1186/s13099-025-00766-5 (PMC12619421; doi:10.1186/s13099-025-00766-5)
Supplement: Supplementary file 7 — Supplementary Material 7 [file 13099_2025_766_MOESM7_ESM.xlsx]

## Sheet: pCrohn´s disease
pCrohn´s disease
Code	SeqID	Sex	Antibiotics 3 months before diagnosis	Antibiotics at diagnosis	Probiotics 1 month before diagnosis	Illness 1 month before diagnosis	Traveling 6 months before diagnosis	Diet	Comorbidities	Age at diagnosis	Paris classification	Initial therapy	Relapse untill 3rd month	Relapse until 12th month	wPCDAI initial	MINI initial	FCP initial (µg/g)	CRP initial (mg/L)	HB initial (g/L)	wPCDAI 3rd month	FCP 3rd month (µg/g)	CRP 3rd month (mg/L)	HB 3rd month (g/L)	wPCDAI 6th month	CRP 6th month (mg/L)	HB 6th month (g/L)	wPCDAI 12th month	MINI 12th month	FCP 12th month (µg/g)	CRP 12th month (mg/L)	HB 12th month (g/L)
1	A1	F	0	0	0	0	0	without restriction	AD, pollinosis	12	A1b, L3, B1, G1	EEN, 5-ASA, AZA	NO	NO	7.5	14	800	10.7	127	5	800	< 1	125	7.5	2.2	114	7.5	13	800	2.2	127
7	B7	F	0	0	1	0	0	without restriction	0	9	A1a, L2, B1, G0	EEN, 5-ASA, AZA	NO	NO	7.5	13	800	2.2	115	0	636	2	111	0	1.1	114	7.5	1	52	1.3	111
11	A11	M	0	0	0	0	0	without restriction	0	13	A1b, L1, B1, G1	EEN, AZA	NO	NO	7.5	14	800	28.7	119	NA	800	NA	NA	NA	NA	NA	NA	NA	NA	NA	NA
16	D16	F	0	0	0	0	0	low-fiber	dust mites, pollen allergies	14	A1b, L3, B1, G0	EEN, 5-ASA, AZA	NO	YES	35	18	800	45	96	7.5	800	6	110	0	5	113	7.5	13	800	6	120
19	A19	F	0	0	0	0	0	without restriction	pollen allergy	14	A1b,L3,B1,G0	EEN, AZA	NO	NO	7.5	13	800	6	87	0	800	< 2.9	101	0	2.4	105	7.5	10	676	3	116
25	A25	F	0	0	0	0	0	without restriction	AB, migraine	13	A1b, L3, B1, G0	EEN	NO	YES	32.5	18	800	13.6	108	7.5	800	29.3	93	7.5	10.9	100	5	6	299	7.5	113
29	A29	F	0	0	0	0	0	without restriction	0	15	A1b,L3+L4b,B1,G1	EEN, AZA	NO	YES	22.5	14	800	17.7	121	7.5	650	12.4	108	27.5	13.3	109	10	10	638	8.2	105
36	B36	F	1 Entizol	0	1	0	0	lactose-free	Leiden mutation	16	A1b, L3+L4a, B1, G0	EEN, AZA	NO	YES	25	16	800	4	122	7.5	800	4	116	7.5	4.6	126	0	5	177	1.2	148
40	B40	M	1 Entizol	0	1	0	0	lactose-free	0	14	A1b, L1, B1, G0	EEN, AZA	NO	NO	22.5	11	725	1	131	12.5	800	8.2	125	7.5	21.1	118	7.5	7	415	2.7	118
50	A50	M	0	0	1	0	0	without restriction	0	12	A1b,L2,B1,G0	EEN, AZA	NO	YES	50	17	800	58	88	12.5	800	13.9	113	7.5	43.9	120	NA	NA	NA	NA	NA
61	A61	M	0	0	0	0	0	without restriction	0	11	A1b, L3, B1, G1	EEN, AZA	NO	YES	17.5	12	381	6.7	116	12.5	800	5.6	112	27.5	5	110	0	7	405	1.4	121
62	A62	M	0	0	0	0	0	without restriction	pollen allergy	15	A1b, L3, B3, G0	IFX, AZA	NO	NO	10	12	800	4.2	143	0	80	< 1	136	0	< 1	148	0	5	106	1	149
75	D75	F	1 V-PNC	0	1	0	1 Italy	without restriction	0	15	A1b, L3, B1, G0	EEN, AZA	YES	YES	20	14	634	4	100	30	766	1.9	105	7.5	2.8	103	0	9	800	1.8	124
76	A76	F	1 Biseptol	0	0	0	0	without restriction	AB, AD	17	A2, L3, B1, G0	EEN, AZA	NO	NO	20	14	800	12.7	117	10	789	1.1	99	0	< 1	96	10	7	509	1	121
78	A78	M	0	0	0	0	0	lactose-free	AB, AD, dust mites allergy	11	A1b, L3+L4a, B1, G0	CD-ED, AZA	NO	NO	20	17	800	6.1	111	10	163	< 1	101	7.5	1.1	107	0	9	755	1	117
79	A79	F	0	0	0	0	0	without restriction	0	16	A2,L3,B1,G0	CD-ED, AZA	NO	NO	7.5	12	800	1	98	0	789	0	90	0	< 1	116	0	-3	50	1	139
80	A80	F	1 Biseptol	0	0	0	1 Croatia	lactose-free	peanut allergy	10	A1b,L3,B1,G0	CD-ED, AZA	YES	YES	32.5	17	800	34.4	113	30	800	35.5	106	12.5	51	109	0	0	56	1	110
82	B82	M	0	0	0	0	0	without restriction	AB, pollinosis	11	A1b,L2,B1,G0	CD-ED, AZA	NO	NO	30	10	250	4.9	126	12.5	368	31.1	115	0	15.4	106	7.5	7	347	2.4	133
88	A88	M	0	0	0	0	0	without restriction	0	18	A2,L3,B1,G0	CD-ED	NO	YES	10	13	800	9	156	15	800	7.2	147	5	1.8	146	0	-3	30	1.9	143
99	A99	F	0	0	0	0	0	without restriction	0	17	A2,L3,B1,G0	CD-ED, AZA	NO	NO	40	17	800	14	115	30	0	< 1	120	12.5	< 1	130	7.5	-2	30	1	124
101	A101	M	0	0	0	0	0	without restriction	0	14	A1b, L3, B1, G0	CD-ED, AZA	NO	NO	12.5	11	800	29	119	0	0	< 1	139	0	4	134	0	-2	45	5.9	131
103	A103	M	0	0	0	0	0	without restriction	obesity	17	A2,L1,B1,G0	CD-ED, AZA	NO	NO	22.5	22	800	24.4	149	30	800	22.1	152	30	8.8	134	22.5	16	559	52.3	125
115	B115	M	0	0	0	0	0	without restriction	0	12	A1b,L2,B1,G0	GCS, MTX	NO	YES	0	12	800	3.4	132	0	264	3.5	133	17.5	5	135	0	12	800	1.8	156
116	B116	M	1 Entizol	0	0	0	0	lactose-free	pollen allergy	18	A2,L2,B3,G0	GCS, AZA	NO	YES	45	18	800	21.6	147	17.5	800	7.9	131	12.5	< 1	146	0	5	101	1	142
117	A117	M	1 Entizol	0	0	0	0	lactose-free	dust mites, mold allergies	13	A1b, L3, B1, G0	CD-ED, AZA	NO	YES	35	11	283	3.3	134	12.5	221	5.8	127	7.5	34.2	121	0	5	116	1	127
159	A159	M	0	0	0	0	0	without restriction	0	13	A1b,L3,B1,G1	CD-ED, AZA, IFX	NO	NO	27.5	11	800	7.3	116	0	0	< 1	124	0	< 1	126	0	-3	5	1	109
160	B160	M	1 Entizol	0	1	0	0	lactose-free	0	15	A1b,L2,B1,G0	CD-ED, AZA	NO	NO	10	12	800	3.5	166	0	800	< 1	140	0	< 1	148	0	0	75.1	1	146
162	A162	M	0	0	0	0	0	without restriction	dust mites, pollen allergies	15	A1b,L3+L4a,B1,G0	CD-ED	NO	NO	0	10	645	7.3	119	0	800	< 1	96	0	1.2	151	0	7	123	11	146
166	A166	M	0	0	0	0	0	without restriction	0	14	A1b,L1,B2+B3,G1	CD-ED, AZA, IFX	NO	YES	22.5	14	800	61.3	102	7.5	800	11.6	130	7.5	15.4	129	7.5	11	646	18	116
189	A189	M	1 Entizol	0	1	0	0	lactose-free	0	6	A1a, L3+L4a, B1, G0	CD-ED, AZA	NO	YES	47.5	17	357	7.9	109	7.5	403	< 1	95	12.5	2	91	15	14	800	3	106
192	A192	F	1 Entizol	0	0	0	0	lactose-free	0	11	A1b, L3+L4a, B1, G1	EEN, AZA, IFX	NO	NO	40	14	800	35	107	10	200	< 1	111	17.5	< 1	115	0	-3	20	5	121
198	A198	F	0	0	0	0	1 Greece	without restriction	Leiden mutation	16	A1b, L3+L4a, B2, G0	CD-ED, AZA, ADA	NO	YES	35	21	800	45	107	0	800	4	110	5	2	104	37.5	11	330	181	84
211	B211	F	0	0	0	0	0	low-fiber	0	15	A1b, L2+L4a, B1, G0	CD-ED, MTX	YES	YES	37.5	17	800	45	115	40	800	52	113	7.5	3	100	NA	NA	NA	NA	NA

## Sheet: pUlcerative colitis
pUlcerative colitis
Code	SeqID	Sex	Antibiotics 3 months before diagnosis	Antibiotics at diagnosis	Probiotics 1 month before diagnosis	Illness 1 month before diagnosis	Traveling 6 months before diagnosis	Diet	Comorbidities	Age at diagnosis	Paris classification	Initial therapy	Relapse untill 3rd month	Relapse until 12th month	PUCAI initial	Mayo initial	FCP initial (µg/g)	CRP initial (mg/L)	HB initial (g/L)	PUCAI 3rd month	FCP 3rd month (µg/g)	CRP 3rd month (mg/L)	HB 3rd month (g/L)	PUCAI 6th month	CRP 6th month (mg/L)	HB 6th month (g/L)	PUCAI 12th month	FCP 12th month (µg/g)	CRP 12th month (mg/L)	HB 12th month (g/L)
4	C4	M	0	0	0	0	0	lactose-free	0	12	E1S0	5-ASA	NO	NO	15	1	240	1	145	0	0	< 1	130	NA	NA	NA	0	227	1	142
28	B28	M	1 Normix	0	0	0	0	lactose-free	AD, dust, dust mites allergies	11	E4S0	5-ASA, GCS, AZA	NO	NO	30	2	800	19.5	103	5	0	< 1	115	5	< 1	123	20	257	1	110
30	C30	M	1 Klacid	0	1	0	0	lactose-free	0	16	E4S0	5-ASA	NO	YES	40	1	158	2	158	5	0	< 1	161	0	3.8	163	10	41	1	166
37	C37	F	0	0	0	0	0	lactose-free	0	10	E3S0	GCS, 5-ASA	NO	YES	40	2	800	1.3	60	0	166	< 1	128	0	< 1	87	10	800	7.1	107
41	C41	F	1 Entizol	0	0	0	0	bezezbytková	migraine	13	E4S0	5-ASA	YES	YES	40	1	800	1	108	15	600	1.5	90	15	< 1	127	0	411	1	121
58	C58	M	0	0	0	0	0	without restriction	0	15	E4S0	5-ASA	NO	YES	5	2	800	4.4	140	0	0	< 1	125	0	< 1	143	5	34	1	160
69	C69	M	0	0	1	0	0	lactose-free	0	14	E4S0	GCS, 5-ASA	NO	YES	60	2	800	1	128	10	800	< 1	125	0	< 1	101	10	357	1	107
77	C77	M	1 Entizol	0	1	0	0	without restriction	0	10	E4S0	5-ASA	YES	YES	20	2	800	1	124	0	0	< 1	108	0	< 1	112	15	800	13	130
86	C86	M	0	0	0	0	0	without restriction	citrus allergy	14	E4S0	5-ASA	NO	YES	10	1	800	6	130	0	800	1.9	125	0	3	115	0	274	1	108
94	C94	M	0	0	0	0	0	lactose-free	lactose intolerance	6	E4S0	5-ASA	NO	NO	25	1	800	1	96	5	260	< 1	113	0	< 1	115	0	472	1	115
98	C98	M	0	0	1	0	0	without restriction	0	15	E4S0	5-ASA	YES	YES	20	2	800	5.4	97	35	400	< 1	89	5	< 1	107	5	85	1	138
110	C110	M	1 Entizol	0	0	0	0	lactose-free	0	15	E4S0	5-ASA	NO	YES	25	1	800	1	80	15	800	1.1	107	10	2.1	95	0	800	1.2	135
114	B114	M	0	0	0	0	0	without restriction	PSC	17	E4S0	GCS, AZA	NO	YES	15	1	232	1.8	122	5	800	2.3	121	0	2.7	122	0	0	1	155
119	B119	F	0	0	0	0	0	lactose-free	PSC, familial thrombocytopenia	10	E4S0	GCS, AZA	NO	YES	15	1	800	17.3	97	0	800	< 1	103	0	< 1	97	0	800	5.7	106
123	C123	F	0	0	0	0	0	without restriction	0	14	E4S0	5-ASA	NO	YES	20	2	800	1	112	0	800	< 1	122	0	< 1	126	0	13	1	131
144	C144	M	1 Biseptol	0	1	1 acute pancreatitis	0	without restriction	PSC	8	E4S0	GCS	NO	NO	20	1	548	90.2	109	10	800	13.2	138	0	9	137	5	30	1	127
164	C164	F	1 Entizol	0	0	0	0	lactose-free	0	14	E2S0	5-ASA	YES	YES	35	2	262	1	113	0	81	< 1	96	0	< 1	116	0	20	1	118
170	C170	F	1 Normix	0	1	0	0	lactose-free	0	16	E4S0	GCS, 5-ASA, AZA	NO	YES	60	2	800	13.8	112	5	800	< 1	115	75	87	114	0	20	1	123
175	C175	F	0	0	0	1 viral infection	0	without restriction	0	10	E2S0	5-ASA	NO	NO	35	2	800	1	131	0	390	< 1	113	0	< 1	109	0	753	1	101
178	C178	M	1 Normix	0	0	0	0	lactose-free	0	16	E4S0	5-ASA, GCS, AZA	NO	NO	25	2	242	1.3	115	0	0	< 1	104	0	< 1	116	0	86.9	1	128
182	B182	M	0	0	0	0	0	without restriction	dust, pollen, dust mites, peanuts allergies	15	E4S0	5-ASA	NO	YES	20	1	800	14.4	150	0	246	49	137	0	1	142	17.5	800	1	141
186	C186	M	1 Entizol	0	0	0	0	lactose-free	0	15	E1S0	5-ASA	NO	NO	30	2	800	1	106	0	0	< 1	92	0	< 1	174	0	20	1	171
208	C208	M	1 Entizol	0	0	0	0	without restriction	PSC	13	E4S0	5-ASA	NO	NO	20	1	514	3	133	0	0	2	114	0	2	131	0	141	1	147

## Sheet: non-IBD controls
non-IBD controls
Code	SeqID to pCD	SeqID to pUC	Sex	Antibiotics 3 months before diagnosis	Antibiotics at diagnosis	Probiotics 1 month before diagnosis	Illness 1 month before diagnosis	Traveling 6 months before diagnosis	Comorbidities	Diet	Age at diagnosis
14	D14	C14	M	0	0	0	0	0	AB, obesity	lactose-free	13
15	D15	C15	F	0	0	1	0	0	pollen allergy	lactose-free	17
26	A26	E26	F	0	0	0	0	0	0	lactose-free	13
27	A27	C27	F	0	0	0	0	0	0	lactose-free	18
32	A32	C32	M	0	0	0	0	0	dust mites allergy	without restriction	10
33	A33	C33	M	0	0	0	0	0	AD	without restriction	9
43	A43	C43	F	1 Normix, Entizol	0	1	0	0	0	lactose-free	17
46	A46	C46	M	0	0	0	0	0	0	lactose-free	17
48	A48	C48	M	0	0	1	0	1 Germany	dust mites, pollen allergies	without restriction	18
51	A51	C51	F	0	0	0	0	0	dust, dust mites allergies, migraine, depression	lactose-free, VEGE	15
52	A52	C52	F	0	0	0	0	0	psoriatic arthritis, dust mites, mold allergies	without restriction	17
59	D59	C59	M	0	0	0	0	0	pollen allergy	lactose-free	16
65	A65	C65	F	0	0	1	0	0	0	without restriction	16
71	A71	C71	F	0	0	0	0	0	0	without restriction	17
72	A72	C72	M	0	0	0	0	0	0	without restriction	18
107	A107	C107	F	0	0	0	0	0	0	without restriction	18
130	A130	C130	F	1 PNC	0	0	1 tonsillitis	0	0	without restriction	16
148	A148	C148	F	0	0	0	0	0	0	without restriction	17
149	A149	C149	F	1 Normix	0	1	0	0	walnuts, honey allergies, lactose intolerance	lactose-free	14
150	A150	C150	F	0	0	0	0	0	autoimmune thyroiditis	without restriction	17
151	A151	C151	F	0	0	1	0	0	0	lactose-free	17
163	A163	C163	F	0	0	0	0	0	psoriasis	without restriction	18
165	A165	C165	F	0	0	0	0	0	AD	without restriction	6
168	A168	C168	F	0	0	0	0	0	0	without restriction	18
169	A169	C169	M	0	0	1	0	0	AB, dust allergy	without restriction	12
171	A171	C171	F	0	0	0	0	0	autism	without restriction	15

## Sheet: abbreviations
Abbrevations
5-ASA	5-Aminosalicylic acid
AB	Bronchial asthma
AD	Atopic dermatitis
AZA	Azathioprine
CD-ED	Crohn’s Disease Exclusion Diet
CRP	C-reactive protein
EEN	Exclusive Enteral Nutrition
F	Female
FCP	Fecal calprotectin
GCS	Glucocorticosteroids
HB	Hemoglobin
IFX	Infliximab
M	Male
MINI	Mucosal Inflammation Noninvasive Index
MTX	Methotrexate
PSC	Primary sclerosing cholangitis
PUCAI	Pediatric Ulcerative Colitis Activity Index
wPCDAI	weighted Pediatric Crohn's Disease Activity Index
